# Supplementary material for: Genomic Diversity of SARS-CoV-2 in Algeria and North African Countries: What We Know So Far and What We Expect?
Source: Microorganisms. 2022 Feb 18;10(2):467. doi: 10.3390/microorganisms10020467 (PMC8877871; doi:10.3390/microorganisms10020467)
Supplement: Supplementary file 1 [file microorganisms-10-00467-s001.zip]

Archive with 1 entries (1 files):
- microorganisms-1577101-supplementary.csv
