# Supplementary material for: Genomic Diversity of SARS-CoV-2 in Algeria and North African Countries: What We Know So Far and What We Expect?
Source: Microorganisms. 2022 Feb 18;10(2):467. doi: 10.3390/microorganisms10020467 (PMC8877871; doi:10.3390/microorganisms10020467)
Supplement: Supplementary file 1 [file microorganisms-10-00467-s001.zip › microorganisms-1577101-supplementary.csv]

sample	refpos	refvar	qvar	qpos	qlength	protein	variant	varclass	annotation	varname
hCoV-19/Egypt/NRC-5643/2020|EPI_ISL_2232315|2020-06-07	4	A	T	4	29903	5'UTR	4	extragenic	NA	5'UTR:4
hCoV-19/Egypt/NRC-5643/2020|EPI_ISL_2232315|2020-06-07	241	C	T	241	29903	5'UTR	241	extragenic	NA	5'UTR:241
hCoV-19/Egypt/NRC-5643/2020|EPI_ISL_2232315|2020-06-07	1628	C	A	1628	29903	NSP2	Q275K	SNP	Non-Structural protein 2	NSP2:Q275K
hCoV-19/Egypt/NRC-5643/2020|EPI_ISL_2232315|2020-06-07	3037	C	T	3037	29903	NSP3	F106F	SNP_silent	Predicted phosphoesterase, papain-like proteinase	NSP3:F106F
hCoV-19/Egypt/NRC-5643/2020|EPI_ISL_2232315|2020-06-07	3562	G	T	3562	29903	NSP3	V281V	SNP_silent	Predicted phosphoesterase, papain-like proteinase	NSP3:V281V
hCoV-19/Egypt/NRC-5643/2020|EPI_ISL_2232315|2020-06-07	6123	G	A	6123	29903	NSP3	R1135K	SNP	Predicted phosphoesterase, papain-like proteinase	NSP3:R1135K
hCoV-19/Egypt/NRC-5643/2020|EPI_ISL_2232315|2020-06-07	10286	A	G	10286	29903	NSP5	I78V	SNP	3C-like proteinase	NSP5:I78V
hCoV-19/Egypt/NRC-5643/2020|EPI_ISL_2232315|2020-06-07	14408	C	T	14408	29903	NSP12b	P314L	SNP	RNA-dependent RNA polymerase, post-ribosomal frameshift	NSP12b:P314L
hCoV-19/Egypt/NRC-5643/2020|EPI_ISL_2232315|2020-06-07	14599	C	T	14599	29903	NSP12b	N377N	SNP_silent	RNA-dependent RNA polymerase, post-ribosomal frameshift	NSP12b:N377N
hCoV-19/Egypt/NRC-5643/2020|EPI_ISL_2232315|2020-06-07	18115	C	T	18115	29903	NSP14	H26Y	SNP	3'-to-5' exonuclease	NSP14:H26Y
hCoV-19/Egypt/NRC-5643/2020|EPI_ISL_2232315|2020-06-07	20088	T	C	20088	29903	NSP15	G156G	SNP_silent	endoRNAse	NSP15:G156G
hCoV-19/Egypt/NRC-5643/2020|EPI_ISL_2232315|2020-06-07	20946	C	T	20946	29903	NSP16	V96V	SNP_silent	2'-O-ribose methyltransferase	NSP16:V96V
hCoV-19/Egypt/NRC-5643/2020|EPI_ISL_2232315|2020-06-07	23403	A	G	23403	29903	S	D614G	SNP	Spike	S:D614G
hCoV-19/Egypt/NRC-5643/2020|EPI_ISL_2232315|2020-06-07	28077	G	T	28077	29903	ORF8	V62L	SNP	ORF8 protein	ORF8:V62L
hCoV-19/Egypt/NRC-5643/2020|EPI_ISL_2232315|2020-06-07	28881	GGG	AAC	28881	29903	N	RG203KR	SNP	Nucleocapsid protein	N:RG203KR
hCoV-19/Egypt/NRC-581/2021|EPI_ISL_8215717|2021-05-09	4	A	G	4	29896	5'UTR	4	extragenic	NA	5'UTR:4
hCoV-19/Egypt/NRC-581/2021|EPI_ISL_8215717|2021-05-09	241	C	T	241	29896	5'UTR	241	extragenic	NA	5'UTR:241
hCoV-19/Egypt/NRC-581/2021|EPI_ISL_8215717|2021-05-09	569	G	A	569	29896	NSP1	E102K	SNP	Leader protein	NSP1:E102K
hCoV-19/Egypt/NRC-581/2021|EPI_ISL_8215717|2021-05-09	947	G	A	947	29896	NSP2	V48I	SNP	Non-Structural protein 2	NSP2:V48I
hCoV-19/Egypt/NRC-581/2021|EPI_ISL_8215717|2021-05-09	950	T	C	950	29896	NSP2	Y49H	SNP	Non-Structural protein 2	NSP2:Y49H
hCoV-19/Egypt/NRC-581/2021|EPI_ISL_8215717|2021-05-09	1334	T	A	1334	29896	NSP2	C177S	SNP	Non-Structural protein 2	NSP2:C177S
hCoV-19/Egypt/NRC-581/2021|EPI_ISL_8215717|2021-05-09	3037	C	T	3037	29896	NSP3	F106F	SNP_silent	Predicted phosphoesterase, papain-like proteinase	NSP3:F106F
hCoV-19/Egypt/NRC-581/2021|EPI_ISL_8215717|2021-05-09	4002	C	T	4002	29896	NSP3	T428I	SNP	Predicted phosphoesterase, papain-like proteinase	NSP3:T428I
hCoV-19/Egypt/NRC-581/2021|EPI_ISL_8215717|2021-05-09	5180	G	A	5180	29896	NSP3	D821N	SNP	Predicted phosphoesterase, papain-like proteinase	NSP3:D821N
hCoV-19/Egypt/NRC-581/2021|EPI_ISL_8215717|2021-05-09	7124	C	T	7124	29896	NSP3	P1469S	SNP	Predicted phosphoesterase, papain-like proteinase	NSP3:P1469S
hCoV-19/Egypt/NRC-581/2021|EPI_ISL_8215717|2021-05-09	9203	G	A	9203	29896	NSP4	D217N	SNP	Transmembrane protein	NSP4:D217N
hCoV-19/Egypt/NRC-581/2021|EPI_ISL_8215717|2021-05-09	9929	G	A	9929	29896	NSP4	D459N	SNP	Transmembrane protein	NSP4:D459N
hCoV-19/Egypt/NRC-581/2021|EPI_ISL_8215717|2021-05-09	10097	G	A	10097	29896	NSP5	G15S	SNP	3C-like proteinase	NSP5:G15S
hCoV-19/Egypt/NRC-581/2021|EPI_ISL_8215717|2021-05-09	11325	C	T	11325	29896	NSP6	S118L	SNP	Transmembrane protein	NSP6:S118L
hCoV-19/Egypt/NRC-581/2021|EPI_ISL_8215717|2021-05-09	11337	T	C	11337	29896	NSP6	L122S	SNP	Transmembrane protein	NSP6:L122S
hCoV-19/Egypt/NRC-581/2021|EPI_ISL_8215717|2021-05-09	12534	C	T	12534	29896	NSP8	T148I	SNP	Non-Structural Protein 8	NSP8:T148I
hCoV-19/Egypt/NRC-581/2021|EPI_ISL_8215717|2021-05-09	13536	C	T	13536	29896	NSP12b	Y23Y	SNP_silent	RNA-dependent RNA polymerase, post-ribosomal frameshift	NSP12b:Y23Y
hCoV-19/Egypt/NRC-581/2021|EPI_ISL_8215717|2021-05-09	14408	C	T	14408	29896	NSP12b	P314L	SNP	RNA-dependent RNA polymerase, post-ribosomal frameshift	NSP12b:P314L
hCoV-19/Egypt/NRC-581/2021|EPI_ISL_8215717|2021-05-09	16549	G	T	16549	29896	NSP13	D105Y	SNP	Helicase	NSP13:D105Y
hCoV-19/Egypt/NRC-581/2021|EPI_ISL_8215717|2021-05-09	17766	C	T	17766	29896	NSP13	V510V	SNP_silent	Helicase	NSP13:V510V
hCoV-19/Egypt/NRC-581/2021|EPI_ISL_8215717|2021-05-09	21034	C	T	21034	29896	NSP16	L126F	SNP	2'-O-ribose methyltransferase	NSP16:L126F
hCoV-19/Egypt/NRC-581/2021|EPI_ISL_8215717|2021-05-09	21597	C	T	21597	29896	S	S12F	SNP	Spike	S:S12F
hCoV-19/Egypt/NRC-581/2021|EPI_ISL_8215717|2021-05-09	21765	TACATG	.	21764	29896	S	H69	deletion	Spike	S:H69
hCoV-19/Egypt/NRC-581/2021|EPI_ISL_8215717|2021-05-09	22016	T	A	22010	29896	S	W152R	SNP	Spike	S:W152R
hCoV-19/Egypt/NRC-581/2021|EPI_ISL_8215717|2021-05-09	22600	A	C	22594	29896	S	R346S	SNP	Spike	S:R346S
hCoV-19/Egypt/NRC-581/2021|EPI_ISL_8215717|2021-05-09	22917	T	G	22911	29896	S	L452R	SNP	Spike	S:L452R
hCoV-19/Egypt/NRC-581/2021|EPI_ISL_8215717|2021-05-09	23403	A	G	23397	29896	S	D614G	SNP	Spike	S:D614G
hCoV-19/Egypt/NRC-581/2021|EPI_ISL_8215717|2021-05-09	23593	G	T	23587	29896	S	Q677H	SNP	Spike	S:Q677H
hCoV-19/Egypt/NRC-581/2021|EPI_ISL_8215717|2021-05-09	23731	C	T	23725	29896	S	T723T	SNP_silent	Spike	S:T723T
hCoV-19/Egypt/NRC-581/2021|EPI_ISL_8215717|2021-05-09	24060	T	A	24054	29896	S	F833Y	SNP	Spike	S:F833Y
hCoV-19/Egypt/NRC-581/2021|EPI_ISL_8215717|2021-05-09	24257	G	T	24251	29896	S	A899S	SNP	Spike	S:A899S
hCoV-19/Egypt/NRC-581/2021|EPI_ISL_8215717|2021-05-09	26576	A	G	26570	29896	M	E18E	SNP_silent	Membrane	M:E18E
hCoV-19/Egypt/NRC-581/2021|EPI_ISL_8215717|2021-05-09	26767	T	C	26761	29896	M	I82T	SNP	Membrane	M:I82T
hCoV-19/Egypt/NRC-581/2021|EPI_ISL_8215717|2021-05-09	27882	G	T	27876	29896	ORF7b	A43S	SNP	ORF7b protein	ORF7b:A43S
hCoV-19/Egypt/NRC-581/2021|EPI_ISL_8215717|2021-05-09	28273	A	.	28266	29896	3'UTR	28273	extragenic	NA	3'UTR:28273
hCoV-19/Egypt/NRC-581/2021|EPI_ISL_8215717|2021-05-09	28312	C	T	28305	29896	N	P13P	SNP_silent	Nucleocapsid protein	N:P13P
hCoV-19/Egypt/NRC-581/2021|EPI_ISL_8215717|2021-05-09	28436	G	C	28429	29896	N	A55P	SNP	Nucleocapsid protein	N:A55P
hCoV-19/Egypt/NRC-581/2021|EPI_ISL_8215717|2021-05-09	28881	GGG	AAC	28874	29896	N	RG203KR	SNP	Nucleocapsid protein	N:RG203KR
hCoV-19/Egypt/NRC-581/2021|EPI_ISL_8215717|2021-05-09	28908	G	T	28901	29896	N	G212V	SNP	Nucleocapsid protein	N:G212V
hCoV-19/Egypt/NRC-6089/2020|EPI_ISL_2232264|2020-06-28	4	A	T	4	29903	5'UTR	4	extragenic	NA	5'UTR:4
hCoV-19/Egypt/NRC-6089/2020|EPI_ISL_2232264|2020-06-28	241	C	T	241	29903	5'UTR	241	extragenic	NA	5'UTR:241
hCoV-19/Egypt/NRC-6089/2020|EPI_ISL_2232264|2020-06-28	3037	C	T	3037	29903	NSP3	F106F	SNP_silent	Predicted phosphoesterase, papain-like proteinase	NSP3:F106F
hCoV-19/Egypt/NRC-6089/2020|EPI_ISL_2232264|2020-06-28	4002	C	T	4002	29903	NSP3	T428I	SNP	Predicted phosphoesterase, papain-like proteinase	NSP3:T428I
hCoV-19/Egypt/NRC-6089/2020|EPI_ISL_2232264|2020-06-28	6869	A	T	6869	29903	NSP3	T1384S	SNP	Predicted phosphoesterase, papain-like proteinase	NSP3:T1384S
hCoV-19/Egypt/NRC-6089/2020|EPI_ISL_2232264|2020-06-28	7623	T	G	7623	29903	NSP3	V1635G	SNP	Predicted phosphoesterase, papain-like proteinase	NSP3:V1635G
hCoV-19/Egypt/NRC-6089/2020|EPI_ISL_2232264|2020-06-28	7626	A	G	7626	29903	NSP3	N1636S	SNP	Predicted phosphoesterase, papain-like proteinase	NSP3:N1636S
hCoV-19/Egypt/NRC-6089/2020|EPI_ISL_2232264|2020-06-28	8655	C	T	8655	29903	NSP4	S34F	SNP	Transmembrane protein	NSP4:S34F
hCoV-19/Egypt/NRC-6089/2020|EPI_ISL_2232264|2020-06-28	8658	A	G	8658	29903	NSP4	K35R	SNP	Transmembrane protein	NSP4:K35R
hCoV-19/Egypt/NRC-6089/2020|EPI_ISL_2232264|2020-06-28	10097	G	A	10097	29903	NSP5	G15S	SNP	3C-like proteinase	NSP5:G15S
hCoV-19/Egypt/NRC-6089/2020|EPI_ISL_2232264|2020-06-28	12534	C	T	12534	29903	NSP8	T148I	SNP	Non-Structural Protein 8	NSP8:T148I
hCoV-19/Egypt/NRC-6089/2020|EPI_ISL_2232264|2020-06-28	13536	C	T	13536	29903	NSP12b	Y23Y	SNP_silent	RNA-dependent RNA polymerase, post-ribosomal frameshift	NSP12b:Y23Y
hCoV-19/Egypt/NRC-6089/2020|EPI_ISL_2232264|2020-06-28	14408	C	T	14408	29903	NSP12b	P314L	SNP	RNA-dependent RNA polymerase, post-ribosomal frameshift	NSP12b:P314L
hCoV-19/Egypt/NRC-6089/2020|EPI_ISL_2232264|2020-06-28	17766	C	T	17766	29903	NSP13	V510V	SNP_silent	Helicase	NSP13:V510V
hCoV-19/Egypt/NRC-6089/2020|EPI_ISL_2232264|2020-06-28	21163	A	T	21163	29903	NSP16	I169L	SNP	2'-O-ribose methyltransferase	NSP16:I169L
hCoV-19/Egypt/NRC-6089/2020|EPI_ISL_2232264|2020-06-28	21166	A	T	21166	29903	NSP16	K170*	SNP_stop	2'-O-ribose methyltransferase	NSP16:K170*
hCoV-19/Egypt/NRC-6089/2020|EPI_ISL_2232264|2020-06-28	21597	C	T	21597	29903	S	S12F	SNP	Spike	S:S12F
hCoV-19/Egypt/NRC-6089/2020|EPI_ISL_2232264|2020-06-28	23403	A	G	23403	29903	S	D614G	SNP	Spike	S:D614G
hCoV-19/Egypt/NRC-6089/2020|EPI_ISL_2232264|2020-06-28	23593	G	T	23593	29903	S	Q677H	SNP	Spike	S:Q677H
hCoV-19/Egypt/NRC-6089/2020|EPI_ISL_2232264|2020-06-28	23731	C	T	23731	29903	S	T723T	SNP_silent	Spike	S:T723T
hCoV-19/Egypt/NRC-6089/2020|EPI_ISL_2232264|2020-06-28	28863	C	T	28863	29903	N	S197L	SNP	Nucleocapsid protein	N:S197L
hCoV-19/Egypt/NRC-6089/2020|EPI_ISL_2232264|2020-06-28	28881	GGG	AAC	28881	29903	N	RG203KR	SNP	Nucleocapsid protein	N:RG203KR
hCoV-19/Egypt/NRC-6089/2020|EPI_ISL_2232264|2020-06-28	28908	G	T	28908	29903	N	G212V	SNP	Nucleocapsid protein	N:G212V
hCoV-19/Egypt/NRC-6760/2020|EPI_ISL_2232366|2020-09-20	4	A	T	4	29903	5'UTR	4	extragenic	NA	5'UTR:4
hCoV-19/Egypt/NRC-6760/2020|EPI_ISL_2232366|2020-09-20	32	C	A	32	29903	5'UTR	32	extragenic	NA	5'UTR:32
hCoV-19/Egypt/NRC-6760/2020|EPI_ISL_2232366|2020-09-20	241	C	T	241	29903	5'UTR	241	extragenic	NA	5'UTR:241
hCoV-19/Egypt/NRC-6760/2020|EPI_ISL_2232366|2020-09-20	1898	C	A	1898	29903	NSP2	V364V	SNP_silent	Non-Structural protein 2	NSP2:V364V
hCoV-19/Egypt/NRC-6760/2020|EPI_ISL_2232366|2020-09-20	3037	C	T	3037	29903	NSP3	F106F	SNP_silent	Predicted phosphoesterase, papain-like proteinase	NSP3:F106F
hCoV-19/Egypt/NRC-6760/2020|EPI_ISL_2232366|2020-09-20	7623	T	G	7623	29903	NSP3	V1635G	SNP	Predicted phosphoesterase, papain-like proteinase	NSP3:V1635G
hCoV-19/Egypt/NRC-6760/2020|EPI_ISL_2232366|2020-09-20	7626	A	G	7626	29903	NSP3	N1636S	SNP	Predicted phosphoesterase, papain-like proteinase	NSP3:N1636S
hCoV-19/Egypt/NRC-6760/2020|EPI_ISL_2232366|2020-09-20	14408	C	T	14408	29903	NSP12b	P314L	SNP	RNA-dependent RNA polymerase, post-ribosomal frameshift	NSP12b:P314L
hCoV-19/Egypt/NRC-6760/2020|EPI_ISL_2232366|2020-09-20	14500	G	T	14500	29903	NSP12b	V345L	SNP	RNA-dependent RNA polymerase, post-ribosomal frameshift	NSP12b:V345L
hCoV-19/Egypt/NRC-6760/2020|EPI_ISL_2232366|2020-09-20	18877	C	T	18877	29903	NSP14	C279C	SNP_silent	3'-to-5' exonuclease	NSP14:C279C
hCoV-19/Egypt/NRC-6760/2020|EPI_ISL_2232366|2020-09-20	19006	G	T	19006	29903	NSP14	A323S	SNP	3'-to-5' exonuclease	NSP14:A323S
hCoV-19/Egypt/NRC-6760/2020|EPI_ISL_2232366|2020-09-20	23403	A	G	23403	29903	S	D614G	SNP	Spike	S:D614G
hCoV-19/Egypt/NRC-6760/2020|EPI_ISL_2232366|2020-09-20	25563	G	T	25563	29903	ORF3a	Q57H	SNP	ORF3a protein	ORF3a:Q57H
hCoV-19/Egypt/NRC-6760/2020|EPI_ISL_2232366|2020-09-20	26735	C	T	26735	29903	M	Y71Y	SNP_silent	Membrane	M:Y71Y
hCoV-19/Egypt/NRC-6760/2020|EPI_ISL_2232366|2020-09-20	27718	T	A	27718	29903	ORF7a	F109I	SNP	ORF7a protein	ORF7a:F109I
hCoV-19/Egypt/NRC-6760/2020|EPI_ISL_2232366|2020-09-20	27784	A	G	27784	29903	ORF7b	Y10C	SNP	ORF7b protein	ORF7b:Y10C
hCoV-19/Egypt/NRC-6760/2020|EPI_ISL_2232366|2020-09-20	28977	C	T	28977	29903	N	S235F	SNP	Nucleocapsid protein	N:S235F
hCoV-19/Egypt/NRC-6760/2020|EPI_ISL_2232366|2020-09-20	29854	C	G	29854	29903	3'UTR	29854	extragenic	NA	3'UTR:29854
hCoV-19/Egypt/NRC-6760/2020|EPI_ISL_2232366|2020-09-20	29857	C	T	29857	29903	3'UTR	29857	extragenic	NA	3'UTR:29857
hCoV-19/Egypt/NRC-5641/2020|EPI_ISL_2232374|2020-06-07	6	A	T	4	29901	5'UTR	6	extragenic	NA	5'UTR:6
hCoV-19/Egypt/NRC-5641/2020|EPI_ISL_2232374|2020-06-07	9	T	C	7	29901	5'UTR	9	extragenic	NA	5'UTR:9
hCoV-19/Egypt/NRC-5641/2020|EPI_ISL_2232374|2020-06-07	241	C	T	239	29901	5'UTR	241	extragenic	NA	5'UTR:241
hCoV-19/Egypt/NRC-5641/2020|EPI_ISL_2232374|2020-06-07	3037	C	T	3035	29901	NSP3	F106F	SNP_silent	Predicted phosphoesterase, papain-like proteinase	NSP3:F106F
hCoV-19/Egypt/NRC-5641/2020|EPI_ISL_2232374|2020-06-07	3617	G	A	3615	29901	NSP3	V300I	SNP	Predicted phosphoesterase, papain-like proteinase	NSP3:V300I
hCoV-19/Egypt/NRC-5641/2020|EPI_ISL_2232374|2020-06-07	6878	A	G	6876	29901	NSP3	S1387G	SNP	Predicted phosphoesterase, papain-like proteinase	NSP3:S1387G
hCoV-19/Egypt/NRC-5641/2020|EPI_ISL_2232374|2020-06-07	11525	T	C	11523	29901	NSP6	F184F	SNP_silent	Transmembrane protein	NSP6:F184F
hCoV-19/Egypt/NRC-5641/2020|EPI_ISL_2232374|2020-06-07	14408	C	T	14406	29901	NSP12b	P314L	SNP	RNA-dependent RNA polymerase, post-ribosomal frameshift	NSP12b:P314L
hCoV-19/Egypt/NRC-5641/2020|EPI_ISL_2232374|2020-06-07	18877	C	T	18875	29901	NSP14	C279C	SNP_silent	3'-to-5' exonuclease	NSP14:C279C
hCoV-19/Egypt/NRC-5641/2020|EPI_ISL_2232374|2020-06-07	23403	A	G	23401	29901	S	D614G	SNP	Spike	S:D614G
hCoV-19/Egypt/NRC-5641/2020|EPI_ISL_2232374|2020-06-07	24757	G	T	24755	29901	S	V1065V	SNP_silent	Spike	S:V1065V
hCoV-19/Egypt/NRC-5641/2020|EPI_ISL_2232374|2020-06-07	25563	G	T	25561	29901	ORF3a	Q57H	SNP	ORF3a protein	ORF3a:Q57H
hCoV-19/Egypt/NRC-5641/2020|EPI_ISL_2232374|2020-06-07	28977	C	T	28975	29901	N	S235F	SNP	Nucleocapsid protein	N:S235F
hCoV-19/Egypt/NRC-5912/2020|EPI_ISL_2232293|2020-06-19	7	G	A	4	29899	5'UTR	7	extragenic	NA	5'UTR:7
hCoV-19/Egypt/NRC-5912/2020|EPI_ISL_2232293|2020-06-19	241	C	T	238	29899	5'UTR	241	extragenic	NA	5'UTR:241
hCoV-19/Egypt/NRC-5912/2020|EPI_ISL_2232293|2020-06-19	761	A	G	758	29899	NSP1	S166G	SNP	Leader protein	NSP1:S166G
hCoV-19/Egypt/NRC-5912/2020|EPI_ISL_2232293|2020-06-19	823	C	T	820	29899	NSP2	V6V	SNP_silent	Non-Structural protein 2	NSP2:V6V
hCoV-19/Egypt/NRC-5912/2020|EPI_ISL_2232293|2020-06-19	3037	C	T	3034	29899	NSP3	F106F	SNP_silent	Predicted phosphoesterase, papain-like proteinase	NSP3:F106F
hCoV-19/Egypt/NRC-5912/2020|EPI_ISL_2232293|2020-06-19	4551	C	T	4548	29899	NSP3	T611I	SNP	Predicted phosphoesterase, papain-like proteinase	NSP3:T611I
hCoV-19/Egypt/NRC-5912/2020|EPI_ISL_2232293|2020-06-19	5230	G	T	5227	29899	NSP3	K837N	SNP	Predicted phosphoesterase, papain-like proteinase	NSP3:K837N
hCoV-19/Egypt/NRC-5912/2020|EPI_ISL_2232293|2020-06-19	11277	A	G	11274	29899	NSP6	D102G	SNP	Transmembrane protein	NSP6:D102G
hCoV-19/Egypt/NRC-5912/2020|EPI_ISL_2232293|2020-06-19	14408	C	T	14405	29899	NSP12b	P314L	SNP	RNA-dependent RNA polymerase, post-ribosomal frameshift	NSP12b:P314L
hCoV-19/Egypt/NRC-5912/2020|EPI_ISL_2232293|2020-06-19	18877	C	T	18874	29899	NSP14	C279C	SNP_silent	3'-to-5' exonuclease	NSP14:C279C
hCoV-19/Egypt/NRC-5912/2020|EPI_ISL_2232293|2020-06-19	19298	A	C	19295	29899	NSP14	Y420S	SNP	3'-to-5' exonuclease	NSP14:Y420S
hCoV-19/Egypt/NRC-5912/2020|EPI_ISL_2232293|2020-06-19	19301	TA	CT	19298	29899	NSP14	V421A	SNP	3'-to-5' exonuclease	NSP14:V421A
hCoV-19/Egypt/NRC-5912/2020|EPI_ISL_2232293|2020-06-19	19328	C	A	19325	29899	NSP14	A430D	SNP	3'-to-5' exonuclease	NSP14:A430D
hCoV-19/Egypt/NRC-5912/2020|EPI_ISL_2232293|2020-06-19	19346	T	G	19343	29899	NSP14	F436C	SNP	3'-to-5' exonuclease	NSP14:F436C
hCoV-19/Egypt/NRC-5912/2020|EPI_ISL_2232293|2020-06-19	19380	C	T	19377	29899	NSP14	Y447Y	SNP_silent	3'-to-5' exonuclease	NSP14:Y447Y
hCoV-19/Egypt/NRC-5912/2020|EPI_ISL_2232293|2020-06-19	19405	G	T	19402	29899	NSP14	G456*	SNP_stop	3'-to-5' exonuclease	NSP14:G456*
hCoV-19/Egypt/NRC-5912/2020|EPI_ISL_2232293|2020-06-19	23403	A	G	23400	29899	S	D614G	SNP	Spike	S:D614G
hCoV-19/Egypt/NRC-5912/2020|EPI_ISL_2232293|2020-06-19	25105	A	G	25102	29899	S	K1181K	SNP_silent	Spike	S:K1181K
hCoV-19/Egypt/NRC-5912/2020|EPI_ISL_2232293|2020-06-19	25563	G	T	25560	29899	ORF3a	Q57H	SNP	ORF3a protein	ORF3a:Q57H
hCoV-19/Egypt/NRC-5912/2020|EPI_ISL_2232293|2020-06-19	26735	C	T	26732	29899	M	Y71Y	SNP_silent	Membrane	M:Y71Y
hCoV-19/Egypt/NRC-5912/2020|EPI_ISL_2232293|2020-06-19	26746	G	T	26743	29899	M	W75L	SNP	Membrane	M:W75L
hCoV-19/Egypt/NRC-5912/2020|EPI_ISL_2232293|2020-06-19	28377	C	T	28374	29899	N	A35V	SNP	Nucleocapsid protein	N:A35V
hCoV-19/Egypt/NRC-5912/2020|EPI_ISL_2232293|2020-06-19	29860	A	.	29856	29899	3'UTR	29860	extragenic	NA	3'UTR:29860
hCoV-19/Egypt/NRC-5872/2020|EPI_ISL_2232400|2020-06-15	8	G	T	7	29902	5'UTR	8	extragenic	NA	5'UTR:8
hCoV-19/Egypt/NRC-5872/2020|EPI_ISL_2232400|2020-06-15	24	G	T	23	29902	5'UTR	24	extragenic	NA	5'UTR:24
hCoV-19/Egypt/NRC-5872/2020|EPI_ISL_2232400|2020-06-15	30	A	T	29	29902	5'UTR	30	extragenic	NA	5'UTR:30
hCoV-19/Egypt/NRC-5872/2020|EPI_ISL_2232400|2020-06-15	241	C	T	240	29902	5'UTR	241	extragenic	NA	5'UTR:241
hCoV-19/Egypt/NRC-5872/2020|EPI_ISL_2232400|2020-06-15	3037	C	T	3036	29902	NSP3	F106F	SNP_silent	Predicted phosphoesterase, papain-like proteinase	NSP3:F106F
hCoV-19/Egypt/NRC-5872/2020|EPI_ISL_2232400|2020-06-15	3307	G	T	3306	29902	NSP3	M196I	SNP	Predicted phosphoesterase, papain-like proteinase	NSP3:M196I
hCoV-19/Egypt/NRC-5872/2020|EPI_ISL_2232400|2020-06-15	3617	G	A	3616	29902	NSP3	V300I	SNP	Predicted phosphoesterase, papain-like proteinase	NSP3:V300I
hCoV-19/Egypt/NRC-5872/2020|EPI_ISL_2232400|2020-06-15	6878	A	G	6877	29902	NSP3	S1387G	SNP	Predicted phosphoesterase, papain-like proteinase	NSP3:S1387G
hCoV-19/Egypt/NRC-5872/2020|EPI_ISL_2232400|2020-06-15	11525	T	C	11524	29902	NSP6	F184F	SNP_silent	Transmembrane protein	NSP6:F184F
hCoV-19/Egypt/NRC-5872/2020|EPI_ISL_2232400|2020-06-15	14408	C	T	14407	29902	NSP12b	P314L	SNP	RNA-dependent RNA polymerase, post-ribosomal frameshift	NSP12b:P314L
hCoV-19/Egypt/NRC-5872/2020|EPI_ISL_2232400|2020-06-15	18877	C	T	18876	29902	NSP14	C279C	SNP_silent	3'-to-5' exonuclease	NSP14:C279C
hCoV-19/Egypt/NRC-5872/2020|EPI_ISL_2232400|2020-06-15	23403	A	G	23402	29902	S	D614G	SNP	Spike	S:D614G
hCoV-19/Egypt/NRC-5872/2020|EPI_ISL_2232400|2020-06-15	24757	G	T	24756	29902	S	V1065V	SNP_silent	Spike	S:V1065V
hCoV-19/Egypt/NRC-5872/2020|EPI_ISL_2232400|2020-06-15	24910	T	C	24909	29902	S	T1116T	SNP_silent	Spike	S:T1116T
hCoV-19/Egypt/NRC-5872/2020|EPI_ISL_2232400|2020-06-15	25563	G	T	25562	29902	ORF3a	Q57H	SNP	ORF3a protein	ORF3a:Q57H
hCoV-19/Egypt/NRC-5872/2020|EPI_ISL_2232400|2020-06-15	28977	C	T	28976	29902	N	S235F	SNP	Nucleocapsid protein	N:S235F
hCoV-19/Egypt/NRC-5872/2020|EPI_ISL_2232400|2020-06-15	29862	G	A	29861	29902	3'UTR	29862	extragenic	NA	3'UTR:29862
hCoV-19/Morocco/HMIMV-00242/2020|EPI_ISL_2968056|2020-12-07	8	G	A	8	29870	5'UTR	8	extragenic	NA	5'UTR:8
hCoV-19/Morocco/HMIMV-00242/2020|EPI_ISL_2968056|2020-12-07	15	C	A	15	29870	5'UTR	15	extragenic	NA	5'UTR:15
hCoV-19/Morocco/HMIMV-00242/2020|EPI_ISL_2968056|2020-12-07	20	C	A	20	29870	5'UTR	20	extragenic	NA	5'UTR:20
hCoV-19/Morocco/HMIMV-00242/2020|EPI_ISL_2968056|2020-12-07	241	C	T	241	29870	5'UTR	241	extragenic	NA	5'UTR:241
hCoV-19/Morocco/HMIMV-00242/2020|EPI_ISL_2968056|2020-12-07	841	C	G	841	29870	NSP2	G12G	SNP_silent	Non-Structural protein 2	NSP2:G12G
hCoV-19/Morocco/HMIMV-00242/2020|EPI_ISL_2968056|2020-12-07	1420	C	T	1420	29870	NSP2	A205A	SNP_silent	Non-Structural protein 2	NSP2:A205A
hCoV-19/Morocco/HMIMV-00242/2020|EPI_ISL_2968056|2020-12-07	2577	GTG	AAA	2577	29870	NSP2	SE591KK	SNP	Non-Structural protein 2	NSP2:SE591KK
hCoV-19/Morocco/HMIMV-00242/2020|EPI_ISL_2968056|2020-12-07	3037	C	T	3037	29870	NSP3	F106F	SNP_silent	Predicted phosphoesterase, papain-like proteinase	NSP3:F106F
hCoV-19/Morocco/HMIMV-00242/2020|EPI_ISL_2968056|2020-12-07	3259	G	T	3259	29870	NSP3	Q180H	SNP	Predicted phosphoesterase, papain-like proteinase	NSP3:Q180H
hCoV-19/Morocco/HMIMV-00242/2020|EPI_ISL_2968056|2020-12-07	13725	T	C	13725	29870	NSP12b	A86A	SNP_silent	RNA-dependent RNA polymerase, post-ribosomal frameshift	NSP12b:A86A
hCoV-19/Morocco/HMIMV-00242/2020|EPI_ISL_2968056|2020-12-07	14073	T	C	14073	29870	NSP12b	D202D	SNP_silent	RNA-dependent RNA polymerase, post-ribosomal frameshift	NSP12b:D202D
hCoV-19/Morocco/HMIMV-00242/2020|EPI_ISL_2968056|2020-12-07	14408	C	T	14408	29870	NSP12b	P314L	SNP	RNA-dependent RNA polymerase, post-ribosomal frameshift	NSP12b:P314L
hCoV-19/Morocco/HMIMV-00242/2020|EPI_ISL_2968056|2020-12-07	15324	C	T	15324	29870	NSP12b	N619N	SNP_silent	RNA-dependent RNA polymerase, post-ribosomal frameshift	NSP12b:N619N
hCoV-19/Morocco/HMIMV-00242/2020|EPI_ISL_2968056|2020-12-07	18919	A	G	18919	29870	NSP14	I294V	SNP	3'-to-5' exonuclease	NSP14:I294V
hCoV-19/Morocco/HMIMV-00242/2020|EPI_ISL_2968056|2020-12-07	19488	C	T	19488	29870	NSP14	V483V	SNP_silent	3'-to-5' exonuclease	NSP14:V483V
hCoV-19/Morocco/HMIMV-00242/2020|EPI_ISL_2968056|2020-12-07	23403	A	G	23403	29870	S	D614G	SNP	Spike	S:D614G
hCoV-19/Morocco/HMIMV-00242/2020|EPI_ISL_2968056|2020-12-07	27545	A	C	27545	29870	ORF7a	D51A	SNP	ORF7a protein	ORF7a:D51A
hCoV-19/Morocco/HMIMV-00242/2020|EPI_ISL_2968056|2020-12-07	27987	G	T	27987	29870	ORF8	V32L	SNP	ORF8 protein	ORF8:V32L
hCoV-19/Morocco/HMIMV-00242/2020|EPI_ISL_2968056|2020-12-07	28899	G	T	28899	29870	N	R209I	SNP	Nucleocapsid protein	N:R209I
hCoV-19/Morocco/HMIMV-00242/2020|EPI_ISL_2968056|2020-12-07	28969	C	T	28969	29870	N	S232S	SNP_silent	Nucleocapsid protein	N:S232S
hCoV-19/Morocco/HMIMV-00242/2020|EPI_ISL_2968056|2020-12-07	29860	A	C	29860	29870	3'UTR	29860	extragenic	NA	3'UTR:29860
hCoV-19/Morocco/HMIMV-00242/2020|EPI_ISL_2968056|2020-12-07	29862	G	C	29862	29870	3'UTR	29862	extragenic	NA	3'UTR:29862
hCoV-19/Morocco/HMIMV-00242/2020|EPI_ISL_2968056|2020-12-07	29866	A	G	29866	29870	3'UTR	29866	extragenic	NA	3'UTR:29866
hCoV-19/Tunisia/6895/2020|EPI_ISL_763065|2020-04-01	10	T	A	4	29899	5'UTR	10	extragenic	NA	5'UTR:10
hCoV-19/Tunisia/6895/2020|EPI_ISL_763065|2020-04-01	13	T	A	7	29899	5'UTR	13	extragenic	NA	5'UTR:13
hCoV-19/Tunisia/6895/2020|EPI_ISL_763065|2020-04-01	241	C	T	235	29899	5'UTR	241	extragenic	NA	5'UTR:241
hCoV-19/Tunisia/6895/2020|EPI_ISL_763065|2020-04-01	3037	C	T	3031	29899	NSP3	F106F	SNP_silent	Predicted phosphoesterase, papain-like proteinase	NSP3:F106F
hCoV-19/Tunisia/6895/2020|EPI_ISL_763065|2020-04-01	14408	C	T	14402	29899	NSP12b	P314L	SNP	RNA-dependent RNA polymerase, post-ribosomal frameshift	NSP12b:P314L
hCoV-19/Tunisia/6895/2020|EPI_ISL_763065|2020-04-01	23287	T	C	23281	29899	S	A575A	SNP_silent	Spike	S:A575A
hCoV-19/Tunisia/6895/2020|EPI_ISL_763065|2020-04-01	23403	A	G	23397	29899	S	D614G	SNP	Spike	S:D614G
hCoV-19/Tunisia/6895/2020|EPI_ISL_763065|2020-04-01	23870	A	G	23864	29899	S	I770V	SNP	Spike	S:I770V
hCoV-19/Tunisia/6895/2020|EPI_ISL_763065|2020-04-01	28881	GGG	AAC	28875	29899	N	RG203KR	SNP	Nucleocapsid protein	N:RG203KR
hCoV-19/Egypt/NRC-5623/2020|EPI_ISL_2232292|2020-06-07	11	T	C	5	29897	5'UTR	11	extragenic	NA	5'UTR:11
hCoV-19/Egypt/NRC-5623/2020|EPI_ISL_2232292|2020-06-07	241	C	T	235	29897	5'UTR	241	extragenic	NA	5'UTR:241
hCoV-19/Egypt/NRC-5623/2020|EPI_ISL_2232292|2020-06-07	3037	C	T	3031	29897	NSP3	F106F	SNP_silent	Predicted phosphoesterase, papain-like proteinase	NSP3:F106F
hCoV-19/Egypt/NRC-5623/2020|EPI_ISL_2232292|2020-06-07	4002	C	T	3996	29897	NSP3	T428I	SNP	Predicted phosphoesterase, papain-like proteinase	NSP3:T428I
hCoV-19/Egypt/NRC-5623/2020|EPI_ISL_2232292|2020-06-07	4420	A	G	4414	29897	NSP3	T567T	SNP_silent	Predicted phosphoesterase, papain-like proteinase	NSP3:T567T
hCoV-19/Egypt/NRC-5623/2020|EPI_ISL_2232292|2020-06-07	5879	A	G	5873	29897	NSP3	S1054G	SNP	Predicted phosphoesterase, papain-like proteinase	NSP3:S1054G
hCoV-19/Egypt/NRC-5623/2020|EPI_ISL_2232292|2020-06-07	10097	G	A	10091	29897	NSP5	G15S	SNP	3C-like proteinase	NSP5:G15S
hCoV-19/Egypt/NRC-5623/2020|EPI_ISL_2232292|2020-06-07	12534	C	T	12528	29897	NSP8	T148I	SNP	Non-Structural Protein 8	NSP8:T148I
hCoV-19/Egypt/NRC-5623/2020|EPI_ISL_2232292|2020-06-07	13536	C	T	13530	29897	NSP12b	Y23Y	SNP_silent	RNA-dependent RNA polymerase, post-ribosomal frameshift	NSP12b:Y23Y
hCoV-19/Egypt/NRC-5623/2020|EPI_ISL_2232292|2020-06-07	14408	C	T	14402	29897	NSP12b	P314L	SNP	RNA-dependent RNA polymerase, post-ribosomal frameshift	NSP12b:P314L
hCoV-19/Egypt/NRC-5623/2020|EPI_ISL_2232292|2020-06-07	19364	T	A	19358	29897	NSP14	L442*	SNP_stop	3'-to-5' exonuclease	NSP14:L442*
hCoV-19/Egypt/NRC-5623/2020|EPI_ISL_2232292|2020-06-07	19367	C	A	19361	29897	NSP14	P443Q	SNP	3'-to-5' exonuclease	NSP14:P443Q
hCoV-19/Egypt/NRC-5623/2020|EPI_ISL_2232292|2020-06-07	23403	A	G	23397	29897	S	D614G	SNP	Spike	S:D614G
hCoV-19/Egypt/NRC-5623/2020|EPI_ISL_2232292|2020-06-07	23593	G	T	23587	29897	S	Q677H	SNP	Spike	S:Q677H
hCoV-19/Egypt/NRC-5623/2020|EPI_ISL_2232292|2020-06-07	23731	C	T	23725	29897	S	T723T	SNP_silent	Spike	S:T723T
hCoV-19/Egypt/NRC-5623/2020|EPI_ISL_2232292|2020-06-07	28846	C	T	28840	29897	N	R191R	SNP_silent	Nucleocapsid protein	N:R191R
hCoV-19/Egypt/NRC-5623/2020|EPI_ISL_2232292|2020-06-07	28881	GGG	AAC	28875	29897	N	RG203KR	SNP	Nucleocapsid protein	N:RG203KR
hCoV-19/Egypt/NRC-5623/2020|EPI_ISL_2232292|2020-06-07	28908	G	T	28902	29897	N	G212V	SNP	Nucleocapsid protein	N:G212V
hCoV-19/Tunisia/55006/2020|EPI_ISL_632310|2020-10-31	11	.	G	12	29904	5'UTR	11	extragenic	NA	5'UTR:11
hCoV-19/Tunisia/55006/2020|EPI_ISL_632310|2020-10-31	12	A	T	13	29904	5'UTR	12	extragenic	NA	5'UTR:12
hCoV-19/Tunisia/55006/2020|EPI_ISL_632310|2020-10-31	241	C	T	242	29904	5'UTR	241	extragenic	NA	5'UTR:241
hCoV-19/Tunisia/55006/2020|EPI_ISL_632310|2020-10-31	1059	C	T	1060	29904	NSP2	T85I	SNP	Non-Structural protein 2	NSP2:T85I
hCoV-19/Tunisia/55006/2020|EPI_ISL_632310|2020-10-31	1302	C	T	1303	29904	NSP2	T166I	SNP	Non-Structural protein 2	NSP2:T166I
hCoV-19/Tunisia/55006/2020|EPI_ISL_632310|2020-10-31	1427	C	T	1428	29904	NSP2	H208Y	SNP	Non-Structural protein 2	NSP2:H208Y
hCoV-19/Tunisia/55006/2020|EPI_ISL_632310|2020-10-31	3037	C	T	3038	29904	NSP3	F106F	SNP_silent	Predicted phosphoesterase, papain-like proteinase	NSP3:F106F
hCoV-19/Tunisia/55006/2020|EPI_ISL_632310|2020-10-31	5052	C	T	5053	29904	NSP3	P778L	SNP	Predicted phosphoesterase, papain-like proteinase	NSP3:P778L
hCoV-19/Tunisia/55006/2020|EPI_ISL_632310|2020-10-31	6145	C	T	6146	29904	NSP3	F1142F	SNP_silent	Predicted phosphoesterase, papain-like proteinase	NSP3:F1142F
hCoV-19/Tunisia/55006/2020|EPI_ISL_632310|2020-10-31	8334	C	T	8335	29904	NSP3	A1872V	SNP	Predicted phosphoesterase, papain-like proteinase	NSP3:A1872V
hCoV-19/Tunisia/55006/2020|EPI_ISL_632310|2020-10-31	8917	C	T	8918	29904	NSP4	F121F	SNP_silent	Transmembrane protein	NSP4:F121F
hCoV-19/Tunisia/55006/2020|EPI_ISL_632310|2020-10-31	14408	C	T	14409	29904	NSP12b	P314L	SNP	RNA-dependent RNA polymerase, post-ribosomal frameshift	NSP12b:P314L
hCoV-19/Tunisia/55006/2020|EPI_ISL_632310|2020-10-31	16323	C	T	16324	29904	NSP13	C29C	SNP_silent	Helicase	NSP13:C29C
hCoV-19/Tunisia/55006/2020|EPI_ISL_632310|2020-10-31	23403	A	G	23404	29904	S	D614G	SNP	Spike	S:D614G
hCoV-19/Tunisia/55006/2020|EPI_ISL_632310|2020-10-31	23608	G	T	23609	29904	S	R682R	SNP_silent	Spike	S:R682R
hCoV-19/Tunisia/55006/2020|EPI_ISL_632310|2020-10-31	25563	G	T	25564	29904	ORF3a	Q57H	SNP	ORF3a protein	ORF3a:Q57H
hCoV-19/Tunisia/55006/2020|EPI_ISL_632310|2020-10-31	27434	C	T	27435	29904	ORF7a	T14I	SNP	ORF7a protein	ORF7a:T14I
hCoV-19/Tunisia/55006/2020|EPI_ISL_632310|2020-10-31	28887	C	T	28888	29904	N	T205I	SNP	Nucleocapsid protein	N:T205I
hCoV-19/Tunisia/55006/2020|EPI_ISL_632310|2020-10-31	29315	G	C	29316	29904	N	D348H	SNP	Nucleocapsid protein	N:D348H
hCoV-19/Tunisia/55153/2020|EPI_ISL_634977|2020-10-31	11	.	G	12	29904	5'UTR	11	extragenic	NA	5'UTR:11
hCoV-19/Tunisia/55153/2020|EPI_ISL_634977|2020-10-31	12	A	T	13	29904	5'UTR	12	extragenic	NA	5'UTR:12
hCoV-19/Tunisia/55153/2020|EPI_ISL_634977|2020-10-31	18	T	G	19	29904	5'UTR	18	extragenic	NA	5'UTR:18
hCoV-19/Tunisia/55153/2020|EPI_ISL_634977|2020-10-31	241	C	T	242	29904	5'UTR	241	extragenic	NA	5'UTR:241
hCoV-19/Tunisia/55153/2020|EPI_ISL_634977|2020-10-31	1059	C	T	1060	29904	NSP2	T85I	SNP	Non-Structural protein 2	NSP2:T85I
hCoV-19/Tunisia/55153/2020|EPI_ISL_634977|2020-10-31	1302	C	T	1303	29904	NSP2	T166I	SNP	Non-Structural protein 2	NSP2:T166I
hCoV-19/Tunisia/55153/2020|EPI_ISL_634977|2020-10-31	1427	C	T	1428	29904	NSP2	H208Y	SNP	Non-Structural protein 2	NSP2:H208Y
hCoV-19/Tunisia/55153/2020|EPI_ISL_634977|2020-10-31	3037	C	T	3038	29904	NSP3	F106F	SNP_silent	Predicted phosphoesterase, papain-like proteinase	NSP3:F106F
hCoV-19/Tunisia/55153/2020|EPI_ISL_634977|2020-10-31	5052	C	T	5053	29904	NSP3	P778L	SNP	Predicted phosphoesterase, papain-like proteinase	NSP3:P778L
hCoV-19/Tunisia/55153/2020|EPI_ISL_634977|2020-10-31	6145	C	T	6146	29904	NSP3	F1142F	SNP_silent	Predicted phosphoesterase, papain-like proteinase	NSP3:F1142F
hCoV-19/Tunisia/55153/2020|EPI_ISL_634977|2020-10-31	6421	G	T	6422	29904	NSP3	V1234V	SNP_silent	Predicted phosphoesterase, papain-like proteinase	NSP3:V1234V
hCoV-19/Tunisia/55153/2020|EPI_ISL_634977|2020-10-31	8326	C	T	8327	29904	NSP3	D1869D	SNP_silent	Predicted phosphoesterase, papain-like proteinase	NSP3:D1869D
hCoV-19/Tunisia/55153/2020|EPI_ISL_634977|2020-10-31	8334	C	T	8335	29904	NSP3	A1872V	SNP	Predicted phosphoesterase, papain-like proteinase	NSP3:A1872V
hCoV-19/Tunisia/55153/2020|EPI_ISL_634977|2020-10-31	11620	C	T	11621	29904	NSP6	F216F	SNP_silent	Transmembrane protein	NSP6:F216F
hCoV-19/Tunisia/55153/2020|EPI_ISL_634977|2020-10-31	14408	C	T	14409	29904	NSP12b	P314L	SNP	RNA-dependent RNA polymerase, post-ribosomal frameshift	NSP12b:P314L
hCoV-19/Tunisia/55153/2020|EPI_ISL_634977|2020-10-31	16323	C	T	16324	29904	NSP13	C29C	SNP_silent	Helicase	NSP13:C29C
hCoV-19/Tunisia/55153/2020|EPI_ISL_634977|2020-10-31	16428	C	T	16429	29904	NSP13	Y64Y	SNP_silent	Helicase	NSP13:Y64Y
hCoV-19/Tunisia/55153/2020|EPI_ISL_634977|2020-10-31	23403	A	G	23404	29904	S	D614G	SNP	Spike	S:D614G
hCoV-19/Tunisia/55153/2020|EPI_ISL_634977|2020-10-31	23608	G	T	23609	29904	S	R682R	SNP_silent	Spike	S:R682R
hCoV-19/Tunisia/55153/2020|EPI_ISL_634977|2020-10-31	25563	G	T	25564	29904	ORF3a	Q57H	SNP	ORF3a protein	ORF3a:Q57H
hCoV-19/Tunisia/55153/2020|EPI_ISL_634977|2020-10-31	26645	C	T	26646	29904	M	N41N	SNP_silent	Membrane	M:N41N
hCoV-19/Tunisia/55153/2020|EPI_ISL_634977|2020-10-31	27434	C	T	27435	29904	ORF7a	T14I	SNP	ORF7a protein	ORF7a:T14I
hCoV-19/Tunisia/55153/2020|EPI_ISL_634977|2020-10-31	28887	C	T	28888	29904	N	T205I	SNP	Nucleocapsid protein	N:T205I
hCoV-19/Tunisia/55153/2020|EPI_ISL_634977|2020-10-31	29642	C	T	29643	29904	ORF10	Q29*	SNP_stop	ORF10 protein	ORF10:Q29*
hCoV-19/Tunisia/55153/2020|EPI_ISL_634977|2020-10-31	29867	T	A	29868	29904	3'UTR	29867	extragenic	NA	3'UTR:29867
hCoV-19/Tunisia/55153/2020|EPI_ISL_634977|2020-10-31	29870	C	A	29871	29904	3'UTR	29870	extragenic	NA	3'UTR:29870
hCoV-19/Tunisia/55439/2020|EPI_ISL_635062|2020-11-02	11	.	G	12	29906	5'UTR	11	extragenic	NA	5'UTR:11
hCoV-19/Tunisia/55439/2020|EPI_ISL_635062|2020-11-02	241	C	T	242	29906	5'UTR	241	extragenic	NA	5'UTR:241
hCoV-19/Tunisia/55439/2020|EPI_ISL_635062|2020-11-02	3037	C	T	3038	29906	NSP3	F106F	SNP_silent	Predicted phosphoesterase, papain-like proteinase	NSP3:F106F
hCoV-19/Tunisia/55439/2020|EPI_ISL_635062|2020-11-02	4543	C	T	4544	29906	NSP3	T608T	SNP_silent	Predicted phosphoesterase, papain-like proteinase	NSP3:T608T
hCoV-19/Tunisia/55439/2020|EPI_ISL_635062|2020-11-02	5629	G	T	5630	29906	NSP3	T970T	SNP_silent	Predicted phosphoesterase, papain-like proteinase	NSP3:T970T
hCoV-19/Tunisia/55439/2020|EPI_ISL_635062|2020-11-02	9526	G	T	9527	29906	NSP4	M324I	SNP	Transmembrane protein	NSP4:M324I
hCoV-19/Tunisia/55439/2020|EPI_ISL_635062|2020-11-02	9866	C	A	9867	29906	NSP4	L438I	SNP	Transmembrane protein	NSP4:L438I
hCoV-19/Tunisia/55439/2020|EPI_ISL_635062|2020-11-02	11497	C	T	11498	29906	NSP6	Y175Y	SNP_silent	Transmembrane protein	NSP6:Y175Y
hCoV-19/Tunisia/55439/2020|EPI_ISL_635062|2020-11-02	13993	G	T	13994	29906	NSP12b	A176S	SNP	RNA-dependent RNA polymerase, post-ribosomal frameshift	NSP12b:A176S
hCoV-19/Tunisia/55439/2020|EPI_ISL_635062|2020-11-02	14408	C	T	14409	29906	NSP12b	P314L	SNP	RNA-dependent RNA polymerase, post-ribosomal frameshift	NSP12b:P314L
hCoV-19/Tunisia/55439/2020|EPI_ISL_635062|2020-11-02	15766	G	T	15767	29906	NSP12b	V767L	SNP	RNA-dependent RNA polymerase, post-ribosomal frameshift	NSP12b:V767L
hCoV-19/Tunisia/55439/2020|EPI_ISL_635062|2020-11-02	16394	C	T	16395	29906	NSP13	P53L	SNP	Helicase	NSP13:P53L
hCoV-19/Tunisia/55439/2020|EPI_ISL_635062|2020-11-02	16889	A	G	16890	29906	NSP13	K218R	SNP	Helicase	NSP13:K218R
hCoV-19/Tunisia/55439/2020|EPI_ISL_635062|2020-11-02	17019	G	T	17020	29906	NSP13	E261D	SNP	Helicase	NSP13:E261D
hCoV-19/Tunisia/55439/2020|EPI_ISL_635062|2020-11-02	17523	G	T	17524	29906	NSP13	M429I	SNP	Helicase	NSP13:M429I
hCoV-19/Tunisia/55439/2020|EPI_ISL_635062|2020-11-02	18877	C	T	18878	29906	NSP14	C279C	SNP_silent	3'-to-5' exonuclease	NSP14:C279C
hCoV-19/Tunisia/55439/2020|EPI_ISL_635062|2020-11-02	22992	G	A	22993	29906	S	S477N	SNP	Spike	S:S477N
hCoV-19/Tunisia/55439/2020|EPI_ISL_635062|2020-11-02	23403	A	G	23404	29906	S	D614G	SNP	Spike	S:D614G
hCoV-19/Tunisia/55439/2020|EPI_ISL_635062|2020-11-02	24368	G	T	24369	29906	S	D936Y	SNP	Spike	S:D936Y
hCoV-19/Tunisia/55439/2020|EPI_ISL_635062|2020-11-02	25563	G	T	25564	29906	ORF3a	Q57H	SNP	ORF3a protein	ORF3a:Q57H
hCoV-19/Tunisia/55439/2020|EPI_ISL_635062|2020-11-02	25710	C	T	25711	29906	ORF3a	L106L	SNP_silent	ORF3a protein	ORF3a:L106L
hCoV-19/Tunisia/55439/2020|EPI_ISL_635062|2020-11-02	26735	C	T	26736	29906	M	Y71Y	SNP_silent	Membrane	M:Y71Y
hCoV-19/Tunisia/55439/2020|EPI_ISL_635062|2020-11-02	26876	T	C	26877	29906	M	I118I	SNP_silent	Membrane	M:I118I
hCoV-19/Tunisia/55439/2020|EPI_ISL_635062|2020-11-02	28141	G	T	28142	29906	ORF8	C83F	SNP	ORF8 protein	ORF8:C83F
hCoV-19/Tunisia/55439/2020|EPI_ISL_635062|2020-11-02	28975	G	C	28976	29906	N	M234I	SNP	Nucleocapsid protein	N:M234I
hCoV-19/Tunisia/55439/2020|EPI_ISL_635062|2020-11-02	29077	C	T	29078	29906	N	Y268Y	SNP_silent	Nucleocapsid protein	N:Y268Y
hCoV-19/Tunisia/55439/2020|EPI_ISL_635062|2020-11-02	29399	G	A	29400	29906	N	A376T	SNP	Nucleocapsid protein	N:A376T
hCoV-19/Tunisia/55439/2020|EPI_ISL_635062|2020-11-02	29635	C	T	29636	29906	ORF10	Y26Y	SNP_silent	ORF10 protein	ORF10:Y26Y
hCoV-19/Tunisia/55439/2020|EPI_ISL_635062|2020-11-02	29866	A	C	29867	29906	3'UTR	29866	extragenic	NA	3'UTR:29866
hCoV-19/Tunisia/55439/2020|EPI_ISL_635062|2020-11-02	29868	.	TC	29870	29906	3'UTR	29868	extragenic	NA	3'UTR:29868
hCoV-19/Tunisia/55439/2020|EPI_ISL_635062|2020-11-02	29869	A	T	29872	29906	3'UTR	29869	extragenic	NA	3'UTR:29869
hCoV-19/Egypt/NRC-1095/2021|EPI_ISL_8215708|2021-10-12	12	A	G	7	29885	5'UTR	12	extragenic	NA	5'UTR:12
hCoV-19/Egypt/NRC-1095/2021|EPI_ISL_8215708|2021-10-12	31	A	T	26	29885	5'UTR	31	extragenic	NA	5'UTR:31
hCoV-19/Egypt/NRC-1095/2021|EPI_ISL_8215708|2021-10-12	210	G	T	205	29885	5'UTR	210	extragenic	NA	5'UTR:210
hCoV-19/Egypt/NRC-1095/2021|EPI_ISL_8215708|2021-10-12	241	C	T	236	29885	5'UTR	241	extragenic	NA	5'UTR:241
hCoV-19/Egypt/NRC-1095/2021|EPI_ISL_8215708|2021-10-12	1385	C	G	1380	29885	NSP2	H194D	SNP	Non-Structural protein 2	NSP2:H194D
hCoV-19/Egypt/NRC-1095/2021|EPI_ISL_8215708|2021-10-12	1715	A	C	1710	29885	NSP2	T304P	SNP	Non-Structural protein 2	NSP2:T304P
hCoV-19/Egypt/NRC-1095/2021|EPI_ISL_8215708|2021-10-12	3037	C	T	3032	29885	NSP3	F106F	SNP_silent	Predicted phosphoesterase, papain-like proteinase	NSP3:F106F
hCoV-19/Egypt/NRC-1095/2021|EPI_ISL_8215708|2021-10-12	4181	G	T	4176	29885	NSP3	A488S	SNP	Predicted phosphoesterase, papain-like proteinase	NSP3:A488S
hCoV-19/Egypt/NRC-1095/2021|EPI_ISL_8215708|2021-10-12	6402	C	T	6397	29885	NSP3	P1228L	SNP	Predicted phosphoesterase, papain-like proteinase	NSP3:P1228L
hCoV-19/Egypt/NRC-1095/2021|EPI_ISL_8215708|2021-10-12	7124	C	T	7119	29885	NSP3	P1469S	SNP	Predicted phosphoesterase, papain-like proteinase	NSP3:P1469S
hCoV-19/Egypt/NRC-1095/2021|EPI_ISL_8215708|2021-10-12	8683	C	T	8678	29885	NSP4	I43I	SNP_silent	Transmembrane protein	NSP4:I43I
hCoV-19/Egypt/NRC-1095/2021|EPI_ISL_8215708|2021-10-12	8986	C	T	8981	29885	NSP4	D144D	SNP_silent	Transmembrane protein	NSP4:D144D
hCoV-19/Egypt/NRC-1095/2021|EPI_ISL_8215708|2021-10-12	9053	G	T	9048	29885	NSP4	V167L	SNP	Transmembrane protein	NSP4:V167L
hCoV-19/Egypt/NRC-1095/2021|EPI_ISL_8215708|2021-10-12	10029	C	T	10024	29885	NSP4	T492I	SNP	Transmembrane protein	NSP4:T492I
hCoV-19/Egypt/NRC-1095/2021|EPI_ISL_8215708|2021-10-12	10450	C	T	10445	29885	NSP5	P132P	SNP_silent	3C-like proteinase	NSP5:P132P
hCoV-19/Egypt/NRC-1095/2021|EPI_ISL_8215708|2021-10-12	10989	C	T	10984	29885	NSP6	T6I	SNP	Transmembrane protein	NSP6:T6I
hCoV-19/Egypt/NRC-1095/2021|EPI_ISL_8215708|2021-10-12	11201	A	G	11196	29885	NSP6	T77A	SNP	Transmembrane protein	NSP6:T77A
hCoV-19/Egypt/NRC-1095/2021|EPI_ISL_8215708|2021-10-12	11332	A	G	11327	29885	NSP6	V120V	SNP_silent	Transmembrane protein	NSP6:V120V
hCoV-19/Egypt/NRC-1095/2021|EPI_ISL_8215708|2021-10-12	14408	C	T	14403	29885	NSP12b	P314L	SNP	RNA-dependent RNA polymerase, post-ribosomal frameshift	NSP12b:P314L
hCoV-19/Egypt/NRC-1095/2021|EPI_ISL_8215708|2021-10-12	14955	A	G	14950	29885	NSP12b	P496P	SNP_silent	RNA-dependent RNA polymerase, post-ribosomal frameshift	NSP12b:P496P
hCoV-19/Egypt/NRC-1095/2021|EPI_ISL_8215708|2021-10-12	15327	G	T	15322	29885	NSP12b	M620I	SNP	RNA-dependent RNA polymerase, post-ribosomal frameshift	NSP12b:M620I
hCoV-19/Egypt/NRC-1095/2021|EPI_ISL_8215708|2021-10-12	15451	G	A	15446	29885	NSP12b	G662S	SNP	RNA-dependent RNA polymerase, post-ribosomal frameshift	NSP12b:G662S
hCoV-19/Egypt/NRC-1095/2021|EPI_ISL_8215708|2021-10-12	16466	C	T	16461	29885	NSP13	P77L	SNP	Helicase	NSP13:P77L
hCoV-19/Egypt/NRC-1095/2021|EPI_ISL_8215708|2021-10-12	19220	C	T	19215	29885	NSP14	A394V	SNP	3'-to-5' exonuclease	NSP14:A394V
hCoV-19/Egypt/NRC-1095/2021|EPI_ISL_8215708|2021-10-12	21304	C	T	21299	29885	NSP16	R216C	SNP	2'-O-ribose methyltransferase	NSP16:R216C
hCoV-19/Egypt/NRC-1095/2021|EPI_ISL_8215708|2021-10-12	21618	C	G	21613	29885	S	T19R	SNP	Spike	S:T19R
hCoV-19/Egypt/NRC-1095/2021|EPI_ISL_8215708|2021-10-12	21987	G	A	21982	29885	S	G142D	SNP	Spike	S:G142D
hCoV-19/Egypt/NRC-1095/2021|EPI_ISL_8215708|2021-10-12	22029	AGTTCA	.	22023	29885	S	E156	deletion	Spike	S:E156
hCoV-19/Egypt/NRC-1095/2021|EPI_ISL_8215708|2021-10-12	22917	T	G	22906	29885	S	L452R	SNP	Spike	S:L452R
hCoV-19/Egypt/NRC-1095/2021|EPI_ISL_8215708|2021-10-12	22995	C	A	22984	29885	S	T478K	SNP	Spike	S:T478K
hCoV-19/Egypt/NRC-1095/2021|EPI_ISL_8215708|2021-10-12	23277	C	T	23266	29885	S	T572I	SNP	Spike	S:T572I
hCoV-19/Egypt/NRC-1095/2021|EPI_ISL_8215708|2021-10-12	23403	A	G	23392	29885	S	D614G	SNP	Spike	S:D614G
hCoV-19/Egypt/NRC-1095/2021|EPI_ISL_8215708|2021-10-12	23604	C	G	23593	29885	S	P681R	SNP	Spike	S:P681R
hCoV-19/Egypt/NRC-1095/2021|EPI_ISL_8215708|2021-10-12	24124	G	A	24113	29885	S	K854K	SNP_silent	Spike	S:K854K
hCoV-19/Egypt/NRC-1095/2021|EPI_ISL_8215708|2021-10-12	24410	G	A	24399	29885	S	D950N	SNP	Spike	S:D950N
hCoV-19/Egypt/NRC-1095/2021|EPI_ISL_8215708|2021-10-12	25469	C	T	25458	29885	ORF3a	S26L	SNP	ORF3a protein	ORF3a:S26L
hCoV-19/Egypt/NRC-1095/2021|EPI_ISL_8215708|2021-10-12	26767	T	C	26756	29885	M	I82T	SNP	Membrane	M:I82T
hCoV-19/Egypt/NRC-1095/2021|EPI_ISL_8215708|2021-10-12	27638	T	C	27627	29885	ORF7a	V82A	SNP	ORF7a protein	ORF7a:V82A
hCoV-19/Egypt/NRC-1095/2021|EPI_ISL_8215708|2021-10-12	27752	C	T	27741	29885	ORF7a	T120I	SNP	ORF7a protein	ORF7a:T120I
hCoV-19/Egypt/NRC-1095/2021|EPI_ISL_8215708|2021-10-12	27874	C	T	27863	29885	ORF7b	T40I	SNP	ORF7b protein	ORF7b:T40I
hCoV-19/Egypt/NRC-1095/2021|EPI_ISL_8215708|2021-10-12	28248	GATTTC	.	28236	29885	ORF8	D119	deletion	ORF8 protein	ORF8:D119
hCoV-19/Egypt/NRC-1095/2021|EPI_ISL_8215708|2021-10-12	28273	A	.	28255	29885	3'UTR	28273	extragenic	NA	3'UTR:28273
hCoV-19/Egypt/NRC-1095/2021|EPI_ISL_8215708|2021-10-12	28461	A	G	28443	29885	N	D63G	SNP	Nucleocapsid protein	N:D63G
hCoV-19/Egypt/NRC-1095/2021|EPI_ISL_8215708|2021-10-12	28881	G	T	28863	29885	N	R203M	SNP	Nucleocapsid protein	N:R203M
hCoV-19/Egypt/NRC-1095/2021|EPI_ISL_8215708|2021-10-12	28916	G	T	28898	29885	N	G215C	SNP	Nucleocapsid protein	N:G215C
hCoV-19/Egypt/NRC-1095/2021|EPI_ISL_8215708|2021-10-12	29402	G	T	29384	29885	N	D377Y	SNP	Nucleocapsid protein	N:D377Y
hCoV-19/Egypt/NRC-1095/2021|EPI_ISL_8215708|2021-10-12	29742	G	T	29724	29885	3'UTR	29742	extragenic	NA	3'UTR:29742
hCoV-19/Egypt/NRC-1095/2021|EPI_ISL_8215708|2021-10-12	29868	G	A	29850	29885	3'UTR	29868	extragenic	NA	3'UTR:29868
hCoV-19/Egypt/NRC-5885/2020|EPI_ISL_2232395|2020-06-17	12	A	G	12	29903	5'UTR	12	extragenic	NA	5'UTR:12
hCoV-19/Egypt/NRC-5885/2020|EPI_ISL_2232395|2020-06-17	241	C	T	241	29903	5'UTR	241	extragenic	NA	5'UTR:241
hCoV-19/Egypt/NRC-5885/2020|EPI_ISL_2232395|2020-06-17	3037	C	T	3037	29903	NSP3	F106F	SNP_silent	Predicted phosphoesterase, papain-like proteinase	NSP3:F106F
hCoV-19/Egypt/NRC-5885/2020|EPI_ISL_2232395|2020-06-17	3307	G	T	3307	29903	NSP3	M196I	SNP	Predicted phosphoesterase, papain-like proteinase	NSP3:M196I
hCoV-19/Egypt/NRC-5885/2020|EPI_ISL_2232395|2020-06-17	3617	G	A	3617	29903	NSP3	V300I	SNP	Predicted phosphoesterase, papain-like proteinase	NSP3:V300I
hCoV-19/Egypt/NRC-5885/2020|EPI_ISL_2232395|2020-06-17	6878	A	G	6878	29903	NSP3	S1387G	SNP	Predicted phosphoesterase, papain-like proteinase	NSP3:S1387G
hCoV-19/Egypt/NRC-5885/2020|EPI_ISL_2232395|2020-06-17	11525	T	C	11525	29903	NSP6	F184F	SNP_silent	Transmembrane protein	NSP6:F184F
hCoV-19/Egypt/NRC-5885/2020|EPI_ISL_2232395|2020-06-17	14408	C	T	14408	29903	NSP12b	P314L	SNP	RNA-dependent RNA polymerase, post-ribosomal frameshift	NSP12b:P314L
hCoV-19/Egypt/NRC-5885/2020|EPI_ISL_2232395|2020-06-17	18010	A	G	18010	29903	NSP13	I592V	SNP	Helicase	NSP13:I592V
hCoV-19/Egypt/NRC-5885/2020|EPI_ISL_2232395|2020-06-17	18877	C	T	18877	29903	NSP14	C279C	SNP_silent	3'-to-5' exonuclease	NSP14:C279C
hCoV-19/Egypt/NRC-5885/2020|EPI_ISL_2232395|2020-06-17	23403	A	G	23403	29903	S	D614G	SNP	Spike	S:D614G
hCoV-19/Egypt/NRC-5885/2020|EPI_ISL_2232395|2020-06-17	24757	G	T	24757	29903	S	V1065V	SNP_silent	Spike	S:V1065V
hCoV-19/Egypt/NRC-5885/2020|EPI_ISL_2232395|2020-06-17	25563	G	T	25563	29903	ORF3a	Q57H	SNP	ORF3a protein	ORF3a:Q57H
hCoV-19/Egypt/NRC-5885/2020|EPI_ISL_2232395|2020-06-17	28977	C	T	28977	29903	N	S235F	SNP	Nucleocapsid protein	N:S235F
hCoV-19/Egypt/NRC-627/2021|EPI_ISL_8215718|2021-05-10	12	.	C	9	29893	5'UTR	12	extragenic	NA	5'UTR:12
hCoV-19/Egypt/NRC-627/2021|EPI_ISL_8215718|2021-05-10	241	C	T	238	29893	5'UTR	241	extragenic	NA	5'UTR:241
hCoV-19/Egypt/NRC-627/2021|EPI_ISL_8215718|2021-05-10	835	C	T	832	29893	NSP2	F10F	SNP_silent	Non-Structural protein 2	NSP2:F10F
hCoV-19/Egypt/NRC-627/2021|EPI_ISL_8215718|2021-05-10	900	C	T	897	29893	NSP2	S32L	SNP	Non-Structural protein 2	NSP2:S32L
hCoV-19/Egypt/NRC-627/2021|EPI_ISL_8215718|2021-05-10	2841	C	T	2838	29893	NSP3	A41V	SNP	Predicted phosphoesterase, papain-like proteinase	NSP3:A41V
hCoV-19/Egypt/NRC-627/2021|EPI_ISL_8215718|2021-05-10	3037	C	T	3034	29893	NSP3	F106F	SNP_silent	Predicted phosphoesterase, papain-like proteinase	NSP3:F106F
hCoV-19/Egypt/NRC-627/2021|EPI_ISL_8215718|2021-05-10	4002	C	T	3999	29893	NSP3	T428I	SNP	Predicted phosphoesterase, papain-like proteinase	NSP3:T428I
hCoV-19/Egypt/NRC-627/2021|EPI_ISL_8215718|2021-05-10	5180	G	A	5177	29893	NSP3	D821N	SNP	Predicted phosphoesterase, papain-like proteinase	NSP3:D821N
hCoV-19/Egypt/NRC-627/2021|EPI_ISL_8215718|2021-05-10	7124	C	T	7121	29893	NSP3	P1469S	SNP	Predicted phosphoesterase, papain-like proteinase	NSP3:P1469S
hCoV-19/Egypt/NRC-627/2021|EPI_ISL_8215718|2021-05-10	9203	G	A	9200	29893	NSP4	D217N	SNP	Transmembrane protein	NSP4:D217N
hCoV-19/Egypt/NRC-627/2021|EPI_ISL_8215718|2021-05-10	9929	G	A	9926	29893	NSP4	D459N	SNP	Transmembrane protein	NSP4:D459N
hCoV-19/Egypt/NRC-627/2021|EPI_ISL_8215718|2021-05-10	10097	G	A	10094	29893	NSP5	G15S	SNP	3C-like proteinase	NSP5:G15S
hCoV-19/Egypt/NRC-627/2021|EPI_ISL_8215718|2021-05-10	11298	A	G	11295	29893	NSP6	K109R	SNP	Transmembrane protein	NSP6:K109R
hCoV-19/Egypt/NRC-627/2021|EPI_ISL_8215718|2021-05-10	11325	C	T	11322	29893	NSP6	S118L	SNP	Transmembrane protein	NSP6:S118L
hCoV-19/Egypt/NRC-627/2021|EPI_ISL_8215718|2021-05-10	11337	T	C	11334	29893	NSP6	L122S	SNP	Transmembrane protein	NSP6:L122S
hCoV-19/Egypt/NRC-627/2021|EPI_ISL_8215718|2021-05-10	12534	C	T	12531	29893	NSP8	T148I	SNP	Non-Structural Protein 8	NSP8:T148I
hCoV-19/Egypt/NRC-627/2021|EPI_ISL_8215718|2021-05-10	13536	C	T	13533	29893	NSP12b	Y23Y	SNP_silent	RNA-dependent RNA polymerase, post-ribosomal frameshift	NSP12b:Y23Y
hCoV-19/Egypt/NRC-627/2021|EPI_ISL_8215718|2021-05-10	14408	C	T	14405	29893	NSP12b	P314L	SNP	RNA-dependent RNA polymerase, post-ribosomal frameshift	NSP12b:P314L
hCoV-19/Egypt/NRC-627/2021|EPI_ISL_8215718|2021-05-10	16549	G	T	16546	29893	NSP13	D105Y	SNP	Helicase	NSP13:D105Y
hCoV-19/Egypt/NRC-627/2021|EPI_ISL_8215718|2021-05-10	17339	C	T	17336	29893	NSP13	A368V	SNP	Helicase	NSP13:A368V
hCoV-19/Egypt/NRC-627/2021|EPI_ISL_8215718|2021-05-10	17766	C	T	17763	29893	NSP13	V510V	SNP_silent	Helicase	NSP13:V510V
hCoV-19/Egypt/NRC-627/2021|EPI_ISL_8215718|2021-05-10	19572	C	T	19569	29893	NSP14	Y511Y	SNP_silent	3'-to-5' exonuclease	NSP14:Y511Y
hCoV-19/Egypt/NRC-627/2021|EPI_ISL_8215718|2021-05-10	20301	A	G	20298	29893	NSP15	L227L	SNP_silent	endoRNAse	NSP15:L227L
hCoV-19/Egypt/NRC-627/2021|EPI_ISL_8215718|2021-05-10	21597	C	T	21594	29893	S	S12F	SNP	Spike	S:S12F
hCoV-19/Egypt/NRC-627/2021|EPI_ISL_8215718|2021-05-10	21765	TACATG	.	21761	29893	S	H69	deletion	Spike	S:H69
hCoV-19/Egypt/NRC-627/2021|EPI_ISL_8215718|2021-05-10	22016	T	A	22007	29893	S	W152R	SNP	Spike	S:W152R
hCoV-19/Egypt/NRC-627/2021|EPI_ISL_8215718|2021-05-10	22600	A	C	22591	29893	S	R346S	SNP	Spike	S:R346S
hCoV-19/Egypt/NRC-627/2021|EPI_ISL_8215718|2021-05-10	22917	T	G	22908	29893	S	L452R	SNP	Spike	S:L452R
hCoV-19/Egypt/NRC-627/2021|EPI_ISL_8215718|2021-05-10	23403	A	G	23394	29893	S	D614G	SNP	Spike	S:D614G
hCoV-19/Egypt/NRC-627/2021|EPI_ISL_8215718|2021-05-10	23593	G	T	23584	29893	S	Q677H	SNP	Spike	S:Q677H
hCoV-19/Egypt/NRC-627/2021|EPI_ISL_8215718|2021-05-10	23731	C	T	23722	29893	S	T723T	SNP_silent	Spike	S:T723T
hCoV-19/Egypt/NRC-627/2021|EPI_ISL_8215718|2021-05-10	24257	G	T	24248	29893	S	A899S	SNP	Spike	S:A899S
hCoV-19/Egypt/NRC-627/2021|EPI_ISL_8215718|2021-05-10	26767	T	C	26758	29893	M	I82T	SNP	Membrane	M:I82T
hCoV-19/Egypt/NRC-627/2021|EPI_ISL_8215718|2021-05-10	27371	C	T	27362	29893	ORF6	P57L	SNP	ORF6 protein	ORF6:P57L
hCoV-19/Egypt/NRC-627/2021|EPI_ISL_8215718|2021-05-10	27637	G	T	27628	29893	ORF7a	V82F	SNP	ORF7a protein	ORF7a:V82F
hCoV-19/Egypt/NRC-627/2021|EPI_ISL_8215718|2021-05-10	27882	G	T	27873	29893	ORF7b	A43S	SNP	ORF7b protein	ORF7b:A43S
hCoV-19/Egypt/NRC-627/2021|EPI_ISL_8215718|2021-05-10	28273	A	.	28263	29893	3'UTR	28273	extragenic	NA	3'UTR:28273
hCoV-19/Egypt/NRC-627/2021|EPI_ISL_8215718|2021-05-10	28881	GGG	AAC	28871	29893	N	RG203KR	SNP	Nucleocapsid protein	N:RG203KR
hCoV-19/Egypt/NRC-627/2021|EPI_ISL_8215718|2021-05-10	28908	G	T	28898	29893	N	G212V	SNP	Nucleocapsid protein	N:G212V
hCoV-19/Egypt/NRC-627/2021|EPI_ISL_8215718|2021-05-10	29632	C	T	29622	29893	ORF10	N25N	SNP_silent	ORF10 protein	ORF10:N25N
hCoV-19/Egypt/NRC-627/2021|EPI_ISL_8215718|2021-05-10	29639	G	T	29629	29893	ORF10	A28S	SNP	ORF10 protein	ORF10:A28S
hCoV-19/Egypt/NRC-6885/2020|EPI_ISL_2232332|2020-10-13	13	T	C	11	29901	5'UTR	13	extragenic	NA	5'UTR:13
hCoV-19/Egypt/NRC-6885/2020|EPI_ISL_2232332|2020-10-13	241	C	T	239	29901	5'UTR	241	extragenic	NA	5'UTR:241
hCoV-19/Egypt/NRC-6885/2020|EPI_ISL_2232332|2020-10-13	3037	C	T	3035	29901	NSP3	F106F	SNP_silent	Predicted phosphoesterase, papain-like proteinase	NSP3:F106F
hCoV-19/Egypt/NRC-6885/2020|EPI_ISL_2232332|2020-10-13	4002	C	T	4000	29901	NSP3	T428I	SNP	Predicted phosphoesterase, papain-like proteinase	NSP3:T428I
hCoV-19/Egypt/NRC-6885/2020|EPI_ISL_2232332|2020-10-13	4784	C	T	4782	29901	NSP3	L689F	SNP	Predicted phosphoesterase, papain-like proteinase	NSP3:L689F
hCoV-19/Egypt/NRC-6885/2020|EPI_ISL_2232332|2020-10-13	10097	G	A	10095	29901	NSP5	G15S	SNP	3C-like proteinase	NSP5:G15S
hCoV-19/Egypt/NRC-6885/2020|EPI_ISL_2232332|2020-10-13	12534	C	T	12532	29901	NSP8	T148I	SNP	Non-Structural Protein 8	NSP8:T148I
hCoV-19/Egypt/NRC-6885/2020|EPI_ISL_2232332|2020-10-13	13536	C	T	13534	29901	NSP12b	Y23Y	SNP_silent	RNA-dependent RNA polymerase, post-ribosomal frameshift	NSP12b:Y23Y
hCoV-19/Egypt/NRC-6885/2020|EPI_ISL_2232332|2020-10-13	14408	C	T	14406	29901	NSP12b	P314L	SNP	RNA-dependent RNA polymerase, post-ribosomal frameshift	NSP12b:P314L
hCoV-19/Egypt/NRC-6885/2020|EPI_ISL_2232332|2020-10-13	19298	A	C	19296	29901	NSP14	Y420S	SNP	3'-to-5' exonuclease	NSP14:Y420S
hCoV-19/Egypt/NRC-6885/2020|EPI_ISL_2232332|2020-10-13	19301	TA	CT	19299	29901	NSP14	V421A	SNP	3'-to-5' exonuclease	NSP14:V421A
hCoV-19/Egypt/NRC-6885/2020|EPI_ISL_2232332|2020-10-13	20670	G	A	20668	29901	NSP16	A4A	SNP_silent	2'-O-ribose methyltransferase	NSP16:A4A
hCoV-19/Egypt/NRC-6885/2020|EPI_ISL_2232332|2020-10-13	23403	A	G	23401	29901	S	D614G	SNP	Spike	S:D614G
hCoV-19/Egypt/NRC-6885/2020|EPI_ISL_2232332|2020-10-13	23593	G	T	23591	29901	S	Q677H	SNP	Spike	S:Q677H
hCoV-19/Egypt/NRC-6885/2020|EPI_ISL_2232332|2020-10-13	23731	C	T	23729	29901	S	T723T	SNP_silent	Spike	S:T723T
hCoV-19/Egypt/NRC-6885/2020|EPI_ISL_2232332|2020-10-13	25352	G	T	25350	29901	S	V1264L	SNP	Spike	S:V1264L
hCoV-19/Egypt/NRC-6885/2020|EPI_ISL_2232332|2020-10-13	28178	G	T	28176	29901	ORF8	L95F	SNP	ORF8 protein	ORF8:L95F
hCoV-19/Egypt/NRC-6885/2020|EPI_ISL_2232332|2020-10-13	28846	C	T	28844	29901	N	R191R	SNP_silent	Nucleocapsid protein	N:R191R
hCoV-19/Egypt/NRC-6885/2020|EPI_ISL_2232332|2020-10-13	28881	GGG	AAC	28879	29901	N	RG203KR	SNP	Nucleocapsid protein	N:RG203KR
hCoV-19/Egypt/NRC-6885/2020|EPI_ISL_2232332|2020-10-13	28908	G	T	28906	29901	N	G212V	SNP	Nucleocapsid protein	N:G212V
hCoV-19/Egypt/NRC-6885/2020|EPI_ISL_2232332|2020-10-13	29565	A	G	29563	29901	ORF10	Y3C	SNP	ORF10 protein	ORF10:Y3C
hCoV-19/Egypt/NRC-6885/2020|EPI_ISL_2232332|2020-10-13	29858	T	A	29856	29901	3'UTR	29858	extragenic	NA	3'UTR:29858
hCoV-19/Egypt/NRC-6888/2020|EPI_ISL_2232330|2020-10-14	13	T	C	13	29902	5'UTR	13	extragenic	NA	5'UTR:13
hCoV-19/Egypt/NRC-6888/2020|EPI_ISL_2232330|2020-10-14	241	C	T	241	29902	5'UTR	241	extragenic	NA	5'UTR:241
hCoV-19/Egypt/NRC-6888/2020|EPI_ISL_2232330|2020-10-14	3037	C	T	3037	29902	NSP3	F106F	SNP_silent	Predicted phosphoesterase, papain-like proteinase	NSP3:F106F
hCoV-19/Egypt/NRC-6888/2020|EPI_ISL_2232330|2020-10-14	4002	C	T	4002	29902	NSP3	T428I	SNP	Predicted phosphoesterase, papain-like proteinase	NSP3:T428I
hCoV-19/Egypt/NRC-6888/2020|EPI_ISL_2232330|2020-10-14	4784	C	T	4784	29902	NSP3	L689F	SNP	Predicted phosphoesterase, papain-like proteinase	NSP3:L689F
hCoV-19/Egypt/NRC-6888/2020|EPI_ISL_2232330|2020-10-14	7344	G	A	7344	29902	NSP3	S1542N	SNP	Predicted phosphoesterase, papain-like proteinase	NSP3:S1542N
hCoV-19/Egypt/NRC-6888/2020|EPI_ISL_2232330|2020-10-14	10097	G	A	10097	29902	NSP5	G15S	SNP	3C-like proteinase	NSP5:G15S
hCoV-19/Egypt/NRC-6888/2020|EPI_ISL_2232330|2020-10-14	12534	C	T	12534	29902	NSP8	T148I	SNP	Non-Structural Protein 8	NSP8:T148I
hCoV-19/Egypt/NRC-6888/2020|EPI_ISL_2232330|2020-10-14	13536	C	T	13536	29902	NSP12b	Y23Y	SNP_silent	RNA-dependent RNA polymerase, post-ribosomal frameshift	NSP12b:Y23Y
hCoV-19/Egypt/NRC-6888/2020|EPI_ISL_2232330|2020-10-14	14408	C	T	14408	29902	NSP12b	P314L	SNP	RNA-dependent RNA polymerase, post-ribosomal frameshift	NSP12b:P314L
hCoV-19/Egypt/NRC-6888/2020|EPI_ISL_2232330|2020-10-14	19298	A	C	19298	29902	NSP14	Y420S	SNP	3'-to-5' exonuclease	NSP14:Y420S
hCoV-19/Egypt/NRC-6888/2020|EPI_ISL_2232330|2020-10-14	19301	TA	CT	19301	29902	NSP14	V421A	SNP	3'-to-5' exonuclease	NSP14:V421A
hCoV-19/Egypt/NRC-6888/2020|EPI_ISL_2232330|2020-10-14	20670	G	A	20670	29902	NSP16	A4A	SNP_silent	2'-O-ribose methyltransferase	NSP16:A4A
hCoV-19/Egypt/NRC-6888/2020|EPI_ISL_2232330|2020-10-14	23403	A	G	23403	29902	S	D614G	SNP	Spike	S:D614G
hCoV-19/Egypt/NRC-6888/2020|EPI_ISL_2232330|2020-10-14	23593	G	T	23593	29902	S	Q677H	SNP	Spike	S:Q677H
hCoV-19/Egypt/NRC-6888/2020|EPI_ISL_2232330|2020-10-14	23731	C	T	23731	29902	S	T723T	SNP_silent	Spike	S:T723T
hCoV-19/Egypt/NRC-6888/2020|EPI_ISL_2232330|2020-10-14	25352	G	T	25352	29902	S	V1264L	SNP	Spike	S:V1264L
hCoV-19/Egypt/NRC-6888/2020|EPI_ISL_2232330|2020-10-14	28178	G	T	28178	29902	ORF8	L95F	SNP	ORF8 protein	ORF8:L95F
hCoV-19/Egypt/NRC-6888/2020|EPI_ISL_2232330|2020-10-14	28846	C	T	28846	29902	N	R191R	SNP_silent	Nucleocapsid protein	N:R191R
hCoV-19/Egypt/NRC-6888/2020|EPI_ISL_2232330|2020-10-14	28881	GGG	AAC	28881	29902	N	RG203KR	SNP	Nucleocapsid protein	N:RG203KR
hCoV-19/Egypt/NRC-6888/2020|EPI_ISL_2232330|2020-10-14	28908	G	T	28908	29902	N	G212V	SNP	Nucleocapsid protein	N:G212V
hCoV-19/Egypt/NRC-6888/2020|EPI_ISL_2232330|2020-10-14	29565	A	G	29565	29902	ORF10	Y3C	SNP	ORF10 protein	ORF10:Y3C
hCoV-19/Egypt/NRC-6888/2020|EPI_ISL_2232330|2020-10-14	29861	G	.	29860	29902	3'UTR	29861	extragenic	NA	3'UTR:29861
hCoV-19/Egypt/NRC-6894/2020|EPI_ISL_2232331|2020-10-14	13	T	C	12	29902	5'UTR	13	extragenic	NA	5'UTR:13
hCoV-19/Egypt/NRC-6894/2020|EPI_ISL_2232331|2020-10-14	241	C	T	240	29902	5'UTR	241	extragenic	NA	5'UTR:241
hCoV-19/Egypt/NRC-6894/2020|EPI_ISL_2232331|2020-10-14	3037	C	T	3036	29902	NSP3	F106F	SNP_silent	Predicted phosphoesterase, papain-like proteinase	NSP3:F106F
hCoV-19/Egypt/NRC-6894/2020|EPI_ISL_2232331|2020-10-14	4002	C	T	4001	29902	NSP3	T428I	SNP	Predicted phosphoesterase, papain-like proteinase	NSP3:T428I
hCoV-19/Egypt/NRC-6894/2020|EPI_ISL_2232331|2020-10-14	4784	C	T	4783	29902	NSP3	L689F	SNP	Predicted phosphoesterase, papain-like proteinase	NSP3:L689F
hCoV-19/Egypt/NRC-6894/2020|EPI_ISL_2232331|2020-10-14	10097	G	A	10096	29902	NSP5	G15S	SNP	3C-like proteinase	NSP5:G15S
hCoV-19/Egypt/NRC-6894/2020|EPI_ISL_2232331|2020-10-14	12534	C	T	12533	29902	NSP8	T148I	SNP	Non-Structural Protein 8	NSP8:T148I
hCoV-19/Egypt/NRC-6894/2020|EPI_ISL_2232331|2020-10-14	13536	C	T	13535	29902	NSP12b	Y23Y	SNP_silent	RNA-dependent RNA polymerase, post-ribosomal frameshift	NSP12b:Y23Y
hCoV-19/Egypt/NRC-6894/2020|EPI_ISL_2232331|2020-10-14	14408	C	T	14407	29902	NSP12b	P314L	SNP	RNA-dependent RNA polymerase, post-ribosomal frameshift	NSP12b:P314L
hCoV-19/Egypt/NRC-6894/2020|EPI_ISL_2232331|2020-10-14	20670	G	A	20669	29902	NSP16	A4A	SNP_silent	2'-O-ribose methyltransferase	NSP16:A4A
hCoV-19/Egypt/NRC-6894/2020|EPI_ISL_2232331|2020-10-14	23403	A	G	23402	29902	S	D614G	SNP	Spike	S:D614G
hCoV-19/Egypt/NRC-6894/2020|EPI_ISL_2232331|2020-10-14	23593	G	T	23592	29902	S	Q677H	SNP	Spike	S:Q677H
hCoV-19/Egypt/NRC-6894/2020|EPI_ISL_2232331|2020-10-14	23731	C	T	23730	29902	S	T723T	SNP_silent	Spike	S:T723T
hCoV-19/Egypt/NRC-6894/2020|EPI_ISL_2232331|2020-10-14	25352	G	T	25351	29902	S	V1264L	SNP	Spike	S:V1264L
hCoV-19/Egypt/NRC-6894/2020|EPI_ISL_2232331|2020-10-14	28178	G	T	28177	29902	ORF8	L95F	SNP	ORF8 protein	ORF8:L95F
hCoV-19/Egypt/NRC-6894/2020|EPI_ISL_2232331|2020-10-14	28846	C	T	28845	29902	N	R191R	SNP_silent	Nucleocapsid protein	N:R191R
hCoV-19/Egypt/NRC-6894/2020|EPI_ISL_2232331|2020-10-14	28881	GGG	AAC	28880	29902	N	RG203KR	SNP	Nucleocapsid protein	N:RG203KR
hCoV-19/Egypt/NRC-6894/2020|EPI_ISL_2232331|2020-10-14	28908	G	T	28907	29902	N	G212V	SNP	Nucleocapsid protein	N:G212V
hCoV-19/Egypt/NRC-6894/2020|EPI_ISL_2232331|2020-10-14	29565	A	G	29564	29902	ORF10	Y3C	SNP	ORF10 protein	ORF10:Y3C
hCoV-19/Egypt/NRC-6895/2020|EPI_ISL_2232324|2020-06-14	13	T	C	11	29901	5'UTR	13	extragenic	NA	5'UTR:13
hCoV-19/Egypt/NRC-6895/2020|EPI_ISL_2232324|2020-06-14	241	C	T	239	29901	5'UTR	241	extragenic	NA	5'UTR:241
hCoV-19/Egypt/NRC-6895/2020|EPI_ISL_2232324|2020-06-14	3037	C	T	3035	29901	NSP3	F106F	SNP_silent	Predicted phosphoesterase, papain-like proteinase	NSP3:F106F
hCoV-19/Egypt/NRC-6895/2020|EPI_ISL_2232324|2020-06-14	4002	C	T	4000	29901	NSP3	T428I	SNP	Predicted phosphoesterase, papain-like proteinase	NSP3:T428I
hCoV-19/Egypt/NRC-6895/2020|EPI_ISL_2232324|2020-06-14	4784	C	T	4782	29901	NSP3	L689F	SNP	Predicted phosphoesterase, papain-like proteinase	NSP3:L689F
hCoV-19/Egypt/NRC-6895/2020|EPI_ISL_2232324|2020-06-14	10097	G	A	10095	29901	NSP5	G15S	SNP	3C-like proteinase	NSP5:G15S
hCoV-19/Egypt/NRC-6895/2020|EPI_ISL_2232324|2020-06-14	12534	C	T	12532	29901	NSP8	T148I	SNP	Non-Structural Protein 8	NSP8:T148I
hCoV-19/Egypt/NRC-6895/2020|EPI_ISL_2232324|2020-06-14	13536	C	T	13534	29901	NSP12b	Y23Y	SNP_silent	RNA-dependent RNA polymerase, post-ribosomal frameshift	NSP12b:Y23Y
hCoV-19/Egypt/NRC-6895/2020|EPI_ISL_2232324|2020-06-14	14408	C	T	14406	29901	NSP12b	P314L	SNP	RNA-dependent RNA polymerase, post-ribosomal frameshift	NSP12b:P314L
hCoV-19/Egypt/NRC-6895/2020|EPI_ISL_2232324|2020-06-14	19298	A	C	19296	29901	NSP14	Y420S	SNP	3'-to-5' exonuclease	NSP14:Y420S
hCoV-19/Egypt/NRC-6895/2020|EPI_ISL_2232324|2020-06-14	19301	TA	CT	19299	29901	NSP14	V421A	SNP	3'-to-5' exonuclease	NSP14:V421A
hCoV-19/Egypt/NRC-6895/2020|EPI_ISL_2232324|2020-06-14	20670	G	A	20668	29901	NSP16	A4A	SNP_silent	2'-O-ribose methyltransferase	NSP16:A4A
hCoV-19/Egypt/NRC-6895/2020|EPI_ISL_2232324|2020-06-14	23403	A	G	23401	29901	S	D614G	SNP	Spike	S:D614G
hCoV-19/Egypt/NRC-6895/2020|EPI_ISL_2232324|2020-06-14	23593	G	T	23591	29901	S	Q677H	SNP	Spike	S:Q677H
hCoV-19/Egypt/NRC-6895/2020|EPI_ISL_2232324|2020-06-14	23731	C	T	23729	29901	S	T723T	SNP_silent	Spike	S:T723T
hCoV-19/Egypt/NRC-6895/2020|EPI_ISL_2232324|2020-06-14	25352	G	T	25350	29901	S	V1264L	SNP	Spike	S:V1264L
hCoV-19/Egypt/NRC-6895/2020|EPI_ISL_2232324|2020-06-14	28178	G	T	28176	29901	ORF8	L95F	SNP	ORF8 protein	ORF8:L95F
hCoV-19/Egypt/NRC-6895/2020|EPI_ISL_2232324|2020-06-14	28846	C	T	28844	29901	N	R191R	SNP_silent	Nucleocapsid protein	N:R191R
hCoV-19/Egypt/NRC-6895/2020|EPI_ISL_2232324|2020-06-14	28881	GGG	AAC	28879	29901	N	RG203KR	SNP	Nucleocapsid protein	N:RG203KR
hCoV-19/Egypt/NRC-6895/2020|EPI_ISL_2232324|2020-06-14	28908	G	T	28906	29901	N	G212V	SNP	Nucleocapsid protein	N:G212V
hCoV-19/Egypt/NRC-6895/2020|EPI_ISL_2232324|2020-06-14	29565	A	G	29563	29901	ORF10	Y3C	SNP	ORF10 protein	ORF10:Y3C
hCoV-19/Egypt/NRC-6841/2020|EPI_ISL_2232351|2020-10-04	14	A	.	7	29896	5'UTR	14	extragenic	NA	5'UTR:14
hCoV-19/Egypt/NRC-6841/2020|EPI_ISL_2232351|2020-10-04	241	C	T	234	29896	5'UTR	241	extragenic	NA	5'UTR:241
hCoV-19/Egypt/NRC-6841/2020|EPI_ISL_2232351|2020-10-04	3037	C	T	3030	29896	NSP3	F106F	SNP_silent	Predicted phosphoesterase, papain-like proteinase	NSP3:F106F
hCoV-19/Egypt/NRC-6841/2020|EPI_ISL_2232351|2020-10-04	3134	G	T	3127	29896	NSP3	G139C	SNP	Predicted phosphoesterase, papain-like proteinase	NSP3:G139C
hCoV-19/Egypt/NRC-6841/2020|EPI_ISL_2232351|2020-10-04	12809	C	T	12802	29896	NSP9	L42F	SNP	ssRNA-binding protein	NSP9:L42F
hCoV-19/Egypt/NRC-6841/2020|EPI_ISL_2232351|2020-10-04	14408	C	T	14401	29896	NSP12b	P314L	SNP	RNA-dependent RNA polymerase, post-ribosomal frameshift	NSP12b:P314L
hCoV-19/Egypt/NRC-6841/2020|EPI_ISL_2232351|2020-10-04	23224	G	T	23217	29896	S	E554D	SNP	Spike	S:E554D
hCoV-19/Egypt/NRC-6841/2020|EPI_ISL_2232351|2020-10-04	23403	A	G	23396	29896	S	D614G	SNP	Spike	S:D614G
hCoV-19/Egypt/NRC-6841/2020|EPI_ISL_2232351|2020-10-04	25563	G	T	25556	29896	ORF3a	Q57H	SNP	ORF3a protein	ORF3a:Q57H
hCoV-19/Egypt/NRC-6841/2020|EPI_ISL_2232351|2020-10-04	25975	T	C	25968	29896	ORF3a	S195P	SNP	ORF3a protein	ORF3a:S195P
hCoV-19/Egypt/NRC-6841/2020|EPI_ISL_2232351|2020-10-04	26534	C	T	26527	29896	M	S4S	SNP_silent	Membrane	M:S4S
hCoV-19/Egypt/NRC-6841/2020|EPI_ISL_2232351|2020-10-04	28849	C	T	28842	29896	N	N192N	SNP_silent	Nucleocapsid protein	N:N192N
hCoV-19/Egypt/NRC-6841/2020|EPI_ISL_2232351|2020-10-04	28975	G	A	28968	29896	N	M234I	SNP	Nucleocapsid protein	N:M234I
hCoV-19/Egypt/NRC-6001/2020|EPI_ISL_2232294|2020-06-23	16	.	T	15	29902	5'UTR	16	extragenic	NA	5'UTR:16
hCoV-19/Egypt/NRC-6001/2020|EPI_ISL_2232294|2020-06-23	241	C	T	240	29902	5'UTR	241	extragenic	NA	5'UTR:241
hCoV-19/Egypt/NRC-6001/2020|EPI_ISL_2232294|2020-06-23	3037	C	T	3036	29902	NSP3	F106F	SNP_silent	Predicted phosphoesterase, papain-like proteinase	NSP3:F106F
hCoV-19/Egypt/NRC-6001/2020|EPI_ISL_2232294|2020-06-23	4002	C	T	4001	29902	NSP3	T428I	SNP	Predicted phosphoesterase, papain-like proteinase	NSP3:T428I
hCoV-19/Egypt/NRC-6001/2020|EPI_ISL_2232294|2020-06-23	10097	G	A	10096	29902	NSP5	G15S	SNP	3C-like proteinase	NSP5:G15S
hCoV-19/Egypt/NRC-6001/2020|EPI_ISL_2232294|2020-06-23	12534	C	T	12533	29902	NSP8	T148I	SNP	Non-Structural Protein 8	NSP8:T148I
hCoV-19/Egypt/NRC-6001/2020|EPI_ISL_2232294|2020-06-23	13536	C	T	13535	29902	NSP12b	Y23Y	SNP_silent	RNA-dependent RNA polymerase, post-ribosomal frameshift	NSP12b:Y23Y
hCoV-19/Egypt/NRC-6001/2020|EPI_ISL_2232294|2020-06-23	14408	C	T	14407	29902	NSP12b	P314L	SNP	RNA-dependent RNA polymerase, post-ribosomal frameshift	NSP12b:P314L
hCoV-19/Egypt/NRC-6001/2020|EPI_ISL_2232294|2020-06-23	17766	C	T	17765	29902	NSP13	V510V	SNP_silent	Helicase	NSP13:V510V
hCoV-19/Egypt/NRC-6001/2020|EPI_ISL_2232294|2020-06-23	21597	C	T	21596	29902	S	S12F	SNP	Spike	S:S12F
hCoV-19/Egypt/NRC-6001/2020|EPI_ISL_2232294|2020-06-23	23403	A	G	23402	29902	S	D614G	SNP	Spike	S:D614G
hCoV-19/Egypt/NRC-6001/2020|EPI_ISL_2232294|2020-06-23	23593	G	T	23592	29902	S	Q677H	SNP	Spike	S:Q677H
hCoV-19/Egypt/NRC-6001/2020|EPI_ISL_2232294|2020-06-23	23731	C	T	23730	29902	S	T723T	SNP_silent	Spike	S:T723T
hCoV-19/Egypt/NRC-6001/2020|EPI_ISL_2232294|2020-06-23	28863	C	T	28862	29902	N	S197L	SNP	Nucleocapsid protein	N:S197L
hCoV-19/Egypt/NRC-6001/2020|EPI_ISL_2232294|2020-06-23	28881	GGG	AAC	28880	29902	N	RG203KR	SNP	Nucleocapsid protein	N:RG203KR
hCoV-19/Egypt/NRC-6001/2020|EPI_ISL_2232294|2020-06-23	28908	G	T	28907	29902	N	G212V	SNP	Nucleocapsid protein	N:G212V
hCoV-19/Egypt/NRC-6161/2020|EPI_ISL_2232336|2020-06-30	16	C	A	16	29903	5'UTR	16	extragenic	NA	5'UTR:16
hCoV-19/Egypt/NRC-6161/2020|EPI_ISL_2232336|2020-06-30	241	C	T	241	29903	5'UTR	241	extragenic	NA	5'UTR:241
hCoV-19/Egypt/NRC-6161/2020|EPI_ISL_2232336|2020-06-30	3037	C	T	3037	29903	NSP3	F106F	SNP_silent	Predicted phosphoesterase, papain-like proteinase	NSP3:F106F
hCoV-19/Egypt/NRC-6161/2020|EPI_ISL_2232336|2020-06-30	4002	C	T	4002	29903	NSP3	T428I	SNP	Predicted phosphoesterase, papain-like proteinase	NSP3:T428I
hCoV-19/Egypt/NRC-6161/2020|EPI_ISL_2232336|2020-06-30	6710	G	T	6710	29903	NSP3	V1331F	SNP	Predicted phosphoesterase, papain-like proteinase	NSP3:V1331F
hCoV-19/Egypt/NRC-6161/2020|EPI_ISL_2232336|2020-06-30	10097	G	A	10097	29903	NSP5	G15S	SNP	3C-like proteinase	NSP5:G15S
hCoV-19/Egypt/NRC-6161/2020|EPI_ISL_2232336|2020-06-30	12115	C	T	12115	29903	NSP8	S8S	SNP_silent	Non-Structural Protein 8	NSP8:S8S
hCoV-19/Egypt/NRC-6161/2020|EPI_ISL_2232336|2020-06-30	12534	C	T	12534	29903	NSP8	T148I	SNP	Non-Structural Protein 8	NSP8:T148I
hCoV-19/Egypt/NRC-6161/2020|EPI_ISL_2232336|2020-06-30	13536	C	T	13536	29903	NSP12b	Y23Y	SNP_silent	RNA-dependent RNA polymerase, post-ribosomal frameshift	NSP12b:Y23Y
hCoV-19/Egypt/NRC-6161/2020|EPI_ISL_2232336|2020-06-30	14408	C	T	14408	29903	NSP12b	P314L	SNP	RNA-dependent RNA polymerase, post-ribosomal frameshift	NSP12b:P314L
hCoV-19/Egypt/NRC-6161/2020|EPI_ISL_2232336|2020-06-30	16470	C	T	16470	29903	NSP13	P78P	SNP_silent	Helicase	NSP13:P78P
hCoV-19/Egypt/NRC-6161/2020|EPI_ISL_2232336|2020-06-30	23403	A	G	23403	29903	S	D614G	SNP	Spike	S:D614G
hCoV-19/Egypt/NRC-6161/2020|EPI_ISL_2232336|2020-06-30	23731	C	T	23731	29903	S	T723T	SNP_silent	Spike	S:T723T
hCoV-19/Egypt/NRC-6161/2020|EPI_ISL_2232336|2020-06-30	28881	GGG	AAC	28881	29903	N	RG203KR	SNP	Nucleocapsid protein	N:RG203KR
hCoV-19/Egypt/NRC-6161/2020|EPI_ISL_2232336|2020-06-30	28908	G	T	28908	29903	N	G212V	SNP	Nucleocapsid protein	N:G212V
hCoV-19/Egypt/NRC-6161/2020|EPI_ISL_2232336|2020-06-30	29706	G	T	29706	29903	3'UTR	29706	extragenic	NA	3'UTR:29706
hCoV-19/Egypt/NRC-5545/2020|EPI_ISL_8189546|2020-06-03	17	TT	CC	17	29903	5'UTR	17	extragenic	NA	5'UTR:17
hCoV-19/Egypt/NRC-5545/2020|EPI_ISL_8189546|2020-06-03	241	C	T	241	29903	5'UTR	241	extragenic	NA	5'UTR:241
hCoV-19/Egypt/NRC-5545/2020|EPI_ISL_8189546|2020-06-03	1628	C	A	1628	29903	NSP2	Q275K	SNP	Non-Structural protein 2	NSP2:Q275K
hCoV-19/Egypt/NRC-5545/2020|EPI_ISL_8189546|2020-06-03	2445	C	T	2445	29903	NSP2	T547I	SNP	Non-Structural protein 2	NSP2:T547I
hCoV-19/Egypt/NRC-5545/2020|EPI_ISL_8189546|2020-06-03	3037	C	T	3037	29903	NSP3	F106F	SNP_silent	Predicted phosphoesterase, papain-like proteinase	NSP3:F106F
hCoV-19/Egypt/NRC-5545/2020|EPI_ISL_8189546|2020-06-03	3562	G	T	3562	29903	NSP3	V281V	SNP_silent	Predicted phosphoesterase, papain-like proteinase	NSP3:V281V
hCoV-19/Egypt/NRC-5545/2020|EPI_ISL_8189546|2020-06-03	6123	G	A	6123	29903	NSP3	R1135K	SNP	Predicted phosphoesterase, papain-like proteinase	NSP3:R1135K
hCoV-19/Egypt/NRC-5545/2020|EPI_ISL_8189546|2020-06-03	14408	C	T	14408	29903	NSP12b	P314L	SNP	RNA-dependent RNA polymerase, post-ribosomal frameshift	NSP12b:P314L
hCoV-19/Egypt/NRC-5545/2020|EPI_ISL_8189546|2020-06-03	18115	C	T	18115	29903	NSP14	H26Y	SNP	3'-to-5' exonuclease	NSP14:H26Y
hCoV-19/Egypt/NRC-5545/2020|EPI_ISL_8189546|2020-06-03	20088	T	C	20088	29903	NSP15	G156G	SNP_silent	endoRNAse	NSP15:G156G
hCoV-19/Egypt/NRC-5545/2020|EPI_ISL_8189546|2020-06-03	22477	C	T	22477	29903	S	S305S	SNP_silent	Spike	S:S305S
hCoV-19/Egypt/NRC-5545/2020|EPI_ISL_8189546|2020-06-03	23403	A	G	23403	29903	S	D614G	SNP	Spike	S:D614G
hCoV-19/Egypt/NRC-5545/2020|EPI_ISL_8189546|2020-06-03	28077	G	T	28077	29903	ORF8	V62L	SNP	ORF8 protein	ORF8:V62L
hCoV-19/Egypt/NRC-5545/2020|EPI_ISL_8189546|2020-06-03	28881	GGG	AAC	28881	29903	N	RG203KR	SNP	Nucleocapsid protein	N:RG203KR
hCoV-19/Egypt/NRC-5545/2020|EPI_ISL_8189546|2020-06-03	29422	G	T	29422	29903	N	P383P	SNP_silent	Nucleocapsid protein	N:P383P
hCoV-19/Tunisia/55400/2020|EPI_ISL_635061|2020-11-02	18	T	G	13	29891	5'UTR	18	extragenic	NA	5'UTR:18
hCoV-19/Tunisia/55400/2020|EPI_ISL_635061|2020-11-02	21	C	A	16	29891	5'UTR	21	extragenic	NA	5'UTR:21
hCoV-19/Tunisia/55400/2020|EPI_ISL_635061|2020-11-02	241	C	T	236	29891	5'UTR	241	extragenic	NA	5'UTR:241
hCoV-19/Tunisia/55400/2020|EPI_ISL_635061|2020-11-02	445	T	C	440	29891	NSP1	V60V	SNP_silent	Leader protein	NSP1:V60V
hCoV-19/Tunisia/55400/2020|EPI_ISL_635061|2020-11-02	3037	C	T	3032	29891	NSP3	F106F	SNP_silent	Predicted phosphoesterase, papain-like proteinase	NSP3:F106F
hCoV-19/Tunisia/55400/2020|EPI_ISL_635061|2020-11-02	3965	G	A	3960	29891	NSP3	A416T	SNP	Predicted phosphoesterase, papain-like proteinase	NSP3:A416T
hCoV-19/Tunisia/55400/2020|EPI_ISL_635061|2020-11-02	4006	G	T	4001	29891	NSP3	K429N	SNP	Predicted phosphoesterase, papain-like proteinase	NSP3:K429N
hCoV-19/Tunisia/55400/2020|EPI_ISL_635061|2020-11-02	5170	C	T	5165	29891	NSP3	Y817Y	SNP_silent	Predicted phosphoesterase, papain-like proteinase	NSP3:Y817Y
hCoV-19/Tunisia/55400/2020|EPI_ISL_635061|2020-11-02	6286	C	T	6281	29891	NSP3	T1189T	SNP_silent	Predicted phosphoesterase, papain-like proteinase	NSP3:T1189T
hCoV-19/Tunisia/55400/2020|EPI_ISL_635061|2020-11-02	6757	T	C	6752	29891	NSP3	V1346V	SNP_silent	Predicted phosphoesterase, papain-like proteinase	NSP3:V1346V
hCoV-19/Tunisia/55400/2020|EPI_ISL_635061|2020-11-02	6833	ATTAAAG	.	6827	29891	NSP3	R1371	deletion_frameshift	Predicted phosphoesterase, papain-like proteinase	NSP3:R1371
hCoV-19/Tunisia/55400/2020|EPI_ISL_635061|2020-11-02	11132	G	T	11120	29891	NSP6	A54S	SNP	Transmembrane protein	NSP6:A54S
hCoV-19/Tunisia/55400/2020|EPI_ISL_635061|2020-11-02	14408	C	T	14396	29891	NSP12b	P314L	SNP	RNA-dependent RNA polymerase, post-ribosomal frameshift	NSP12b:P314L
hCoV-19/Tunisia/55400/2020|EPI_ISL_635061|2020-11-02	21255	G	C	21243	29891	NSP16	A199A	SNP_silent	2'-O-ribose methyltransferase	NSP16:A199A
hCoV-19/Tunisia/55400/2020|EPI_ISL_635061|2020-11-02	21575	C	T	21563	29891	S	L5F	SNP	Spike	S:L5F
hCoV-19/Tunisia/55400/2020|EPI_ISL_635061|2020-11-02	22227	C	T	22215	29891	S	A222V	SNP	Spike	S:A222V
hCoV-19/Tunisia/55400/2020|EPI_ISL_635061|2020-11-02	23277	C	T	23265	29891	S	T572I	SNP	Spike	S:T572I
hCoV-19/Tunisia/55400/2020|EPI_ISL_635061|2020-11-02	23403	A	G	23391	29891	S	D614G	SNP	Spike	S:D614G
hCoV-19/Tunisia/55400/2020|EPI_ISL_635061|2020-11-02	26609	T	C	26597	29891	M	L29L	SNP_silent	Membrane	M:L29L
hCoV-19/Tunisia/55400/2020|EPI_ISL_635061|2020-11-02	26801	C	G	26789	29891	M	L93L	SNP_silent	Membrane	M:L93L
hCoV-19/Tunisia/55400/2020|EPI_ISL_635061|2020-11-02	28932	C	T	28920	29891	N	A220V	SNP	Nucleocapsid protein	N:A220V
hCoV-19/Tunisia/55400/2020|EPI_ISL_635061|2020-11-02	29645	G	T	29633	29891	ORF10	V30L	SNP	ORF10 protein	ORF10:V30L
hCoV-19/Tunisia/55400/2020|EPI_ISL_635061|2020-11-02	29734	G	T	29722	29891	3'UTR	29734	extragenic	NA	3'UTR:29734
hCoV-19/Morocco/LCAM-mohammedia_ELF-R_12/2020|EPI_ISL_2835004|2020-12-07	19	CCC	TGA	19	29869	5'UTR	19	extragenic	NA	5'UTR:19
hCoV-19/Morocco/LCAM-mohammedia_ELF-R_12/2020|EPI_ISL_2835004|2020-12-07	241	C	T	241	29869	5'UTR	241	extragenic	NA	5'UTR:241
hCoV-19/Morocco/LCAM-mohammedia_ELF-R_12/2020|EPI_ISL_2835004|2020-12-07	2935	T	A	2935	29869	NSP3	L72L	SNP_silent	Predicted phosphoesterase, papain-like proteinase	NSP3:L72L
hCoV-19/Morocco/LCAM-mohammedia_ELF-R_12/2020|EPI_ISL_2835004|2020-12-07	3037	C	T	3037	29869	NSP3	F106F	SNP_silent	Predicted phosphoesterase, papain-like proteinase	NSP3:F106F
hCoV-19/Morocco/LCAM-mohammedia_ELF-R_12/2020|EPI_ISL_2835004|2020-12-07	9190	G	T	9190	29869	NSP4	V212V	SNP_silent	Transmembrane protein	NSP4:V212V
hCoV-19/Morocco/LCAM-mohammedia_ELF-R_12/2020|EPI_ISL_2835004|2020-12-07	9802	G	T	9802	29869	NSP4	A416A	SNP_silent	Transmembrane protein	NSP4:A416A
hCoV-19/Morocco/LCAM-mohammedia_ELF-R_12/2020|EPI_ISL_2835004|2020-12-07	13329	C	T	13329	29869	NSP10	T102I	SNP	Growth-factor-like protein	NSP10:T102I
hCoV-19/Morocco/LCAM-mohammedia_ELF-R_12/2020|EPI_ISL_2835004|2020-12-07	14408	C	T	14408	29869	NSP12b	P314L	SNP	RNA-dependent RNA polymerase, post-ribosomal frameshift	NSP12b:P314L
hCoV-19/Morocco/LCAM-mohammedia_ELF-R_12/2020|EPI_ISL_2835004|2020-12-07	18928	C	T	18928	29869	NSP14	P297S	SNP	3'-to-5' exonuclease	NSP14:P297S
hCoV-19/Morocco/LCAM-mohammedia_ELF-R_12/2020|EPI_ISL_2835004|2020-12-07	19454	C	T	19454	29869	NSP14	T472M	SNP	3'-to-5' exonuclease	NSP14:T472M
hCoV-19/Morocco/LCAM-mohammedia_ELF-R_12/2020|EPI_ISL_2835004|2020-12-07	23403	A	G	23403	29869	S	D614G	SNP	Spike	S:D614G
hCoV-19/Morocco/LCAM-mohammedia_ELF-R_12/2020|EPI_ISL_2835004|2020-12-07	23868	G	T	23868	29869	S	G769V	SNP	Spike	S:G769V
hCoV-19/Morocco/LCAM-mohammedia_ELF-R_12/2020|EPI_ISL_2835004|2020-12-07	27889	C	T	27889	29869	3'UTR	27889	extragenic	NA	3'UTR:27889
hCoV-19/Morocco/LCAM-mohammedia_ELF-R_12/2020|EPI_ISL_2835004|2020-12-07	28296	A	C	28296	29869	N	N8T	SNP	Nucleocapsid protein	N:N8T
hCoV-19/Morocco/LCAM-mohammedia_ELF-R_12/2020|EPI_ISL_2835004|2020-12-07	28881	GGG	AAC	28881	29869	N	RG203KR	SNP	Nucleocapsid protein	N:RG203KR
hCoV-19/Morocco/LCAM-mohammedia_ELF-R_12/2020|EPI_ISL_2835004|2020-12-07	29179	G	T	29179	29869	N	P302P	SNP_silent	Nucleocapsid protein	N:P302P
hCoV-19/Morocco/TANG183/2020|EPI_ISL_4299861|2020-04-27	19	CC	.	16	29894	5'UTR	19	extragenic	NA	5'UTR:19
hCoV-19/Morocco/TANG183/2020|EPI_ISL_4299861|2020-04-27	29	AA	.	24	29894	5'UTR	29	extragenic	NA	5'UTR:29
hCoV-19/Morocco/TANG183/2020|EPI_ISL_4299861|2020-04-27	241	C	T	235	29894	5'UTR	241	extragenic	NA	5'UTR:241
hCoV-19/Morocco/TANG183/2020|EPI_ISL_4299861|2020-04-27	1803	A	G	1797	29894	NSP2	K333R	SNP	Non-Structural protein 2	NSP2:K333R
hCoV-19/Morocco/TANG183/2020|EPI_ISL_4299861|2020-04-27	2940	C	A	2934	29894	NSP3	P74Q	SNP	Predicted phosphoesterase, papain-like proteinase	NSP3:P74Q
hCoV-19/Morocco/TANG183/2020|EPI_ISL_4299861|2020-04-27	3037	C	T	3031	29894	NSP3	F106F	SNP_silent	Predicted phosphoesterase, papain-like proteinase	NSP3:F106F
hCoV-19/Morocco/TANG183/2020|EPI_ISL_4299861|2020-04-27	4634	T	C	4628	29894	NSP3	G638G	SNP_silent	Predicted phosphoesterase, papain-like proteinase	NSP3:G638G
hCoV-19/Morocco/TANG183/2020|EPI_ISL_4299861|2020-04-27	7564	C	T	7558	29894	NSP3	S1615S	SNP_silent	Predicted phosphoesterase, papain-like proteinase	NSP3:S1615S
hCoV-19/Morocco/TANG183/2020|EPI_ISL_4299861|2020-04-27	8600	G	T	8594	29894	NSP4	V16L	SNP	Transmembrane protein	NSP4:V16L
hCoV-19/Morocco/TANG183/2020|EPI_ISL_4299861|2020-04-27	12412	C	T	12406	29894	NSP8	I107I	SNP_silent	Non-Structural Protein 8	NSP8:I107I
hCoV-19/Morocco/TANG183/2020|EPI_ISL_4299861|2020-04-27	13019	C	T	13013	29894	NSP9	R111R	SNP_silent	ssRNA-binding protein	NSP9:R111R
hCoV-19/Morocco/TANG183/2020|EPI_ISL_4299861|2020-04-27	14408	C	T	14402	29894	NSP12b	P314L	SNP	RNA-dependent RNA polymerase, post-ribosomal frameshift	NSP12b:P314L
hCoV-19/Morocco/TANG183/2020|EPI_ISL_4299861|2020-04-27	15324	C	T	15318	29894	NSP12b	N619N	SNP_silent	RNA-dependent RNA polymerase, post-ribosomal frameshift	NSP12b:N619N
hCoV-19/Morocco/TANG183/2020|EPI_ISL_4299861|2020-04-27	18002	G	T	17996	29894	NSP13	S589I	SNP	Helicase	NSP13:S589I
hCoV-19/Morocco/TANG183/2020|EPI_ISL_4299861|2020-04-27	18079	G	T	18073	29894	NSP14	V14L	SNP	3'-to-5' exonuclease	NSP14:V14L
hCoV-19/Morocco/TANG183/2020|EPI_ISL_4299861|2020-04-27	20756	G	T	20750	29894	NSP16	S33I	SNP	2'-O-ribose methyltransferase	NSP16:S33I
hCoV-19/Morocco/TANG183/2020|EPI_ISL_4299861|2020-04-27	21658	C	T	21652	29894	S	F32F	SNP_silent	Spike	S:F32F
hCoV-19/Morocco/TANG183/2020|EPI_ISL_4299861|2020-04-27	23188	C	T	23182	29894	S	N542N	SNP_silent	Spike	S:N542N
hCoV-19/Morocco/TANG183/2020|EPI_ISL_4299861|2020-04-27	23306	C	T	23300	29894	S	L582F	SNP	Spike	S:L582F
hCoV-19/Morocco/TANG183/2020|EPI_ISL_4299861|2020-04-27	23403	A	G	23397	29894	S	D614G	SNP	Spike	S:D614G
hCoV-19/Morocco/TANG183/2020|EPI_ISL_4299861|2020-04-27	23890	A	G	23884	29894	S	K776K	SNP_silent	Spike	S:K776K
hCoV-19/Morocco/TANG183/2020|EPI_ISL_4299861|2020-04-27	26966	T	G	26960	29894	M	H148Q	SNP	Membrane	M:H148Q
hCoV-19/Morocco/TANG183/2020|EPI_ISL_4299861|2020-04-27	28903	G	T	28897	29894	N	M210I	SNP	Nucleocapsid protein	N:M210I
hCoV-19/Morocco/TANG183/2020|EPI_ISL_4299861|2020-04-27	28905	C	T	28899	29894	N	A211V	SNP	Nucleocapsid protein	N:A211V
hCoV-19/Morocco/TANG183/2020|EPI_ISL_4299861|2020-04-27	29774	C	T	29768	29894	3'UTR	29774	extragenic	NA	3'UTR:29774
hCoV-19/Morocco/TANG183/2020|EPI_ISL_4299861|2020-04-27	29868	G	.	29861	29894	3'UTR	29868	extragenic	NA	3'UTR:29868
hCoV-19/Tunisia/29100/2021|EPI_ISL_2153433|2021-04-24	19	C	T	13	29838	5'UTR	19	extragenic	NA	5'UTR:19
hCoV-19/Tunisia/29100/2021|EPI_ISL_2153433|2021-04-24	174	G	T	168	29838	5'UTR	174	extragenic	NA	5'UTR:174
hCoV-19/Tunisia/29100/2021|EPI_ISL_2153433|2021-04-24	241	C	T	235	29838	5'UTR	241	extragenic	NA	5'UTR:241
hCoV-19/Tunisia/29100/2021|EPI_ISL_2153433|2021-04-24	1059	C	T	1053	29838	NSP2	T85I	SNP	Non-Structural protein 2	NSP2:T85I
hCoV-19/Tunisia/29100/2021|EPI_ISL_2153433|2021-04-24	3037	C	T	3031	29838	NSP3	F106F	SNP_silent	Predicted phosphoesterase, papain-like proteinase	NSP3:F106F
hCoV-19/Tunisia/29100/2021|EPI_ISL_2153433|2021-04-24	4540	C	T	4534	29838	NSP3	Y607Y	SNP_silent	Predicted phosphoesterase, papain-like proteinase	NSP3:Y607Y
hCoV-19/Tunisia/29100/2021|EPI_ISL_2153433|2021-04-24	5230	G	T	5224	29838	NSP3	K837N	SNP	Predicted phosphoesterase, papain-like proteinase	NSP3:K837N
hCoV-19/Tunisia/29100/2021|EPI_ISL_2153433|2021-04-24	5806	C	T	5800	29838	NSP3	C1029C	SNP_silent	Predicted phosphoesterase, papain-like proteinase	NSP3:C1029C
hCoV-19/Tunisia/29100/2021|EPI_ISL_2153433|2021-04-24	10323	A	G	10317	29838	NSP5	K90R	SNP	3C-like proteinase	NSP5:K90R
hCoV-19/Tunisia/29100/2021|EPI_ISL_2153433|2021-04-24	10408	C	T	10402	29838	NSP5	Y118Y	SNP_silent	3C-like proteinase	NSP5:Y118Y
hCoV-19/Tunisia/29100/2021|EPI_ISL_2153433|2021-04-24	11288	TCTGGTTTT	.	11281	29838	NSP6	S106	deletion	Transmembrane protein	NSP6:S106
hCoV-19/Tunisia/29100/2021|EPI_ISL_2153433|2021-04-24	11401	G	T	11386	29838	NSP6	M143I	SNP	Transmembrane protein	NSP6:M143I
hCoV-19/Tunisia/29100/2021|EPI_ISL_2153433|2021-04-24	12070	G	T	12055	29838	NSP7	L76L	SNP_silent	Non-Structural Protein 7	NSP7:L76L
hCoV-19/Tunisia/29100/2021|EPI_ISL_2153433|2021-04-24	14408	C	T	14393	29838	NSP12b	P314L	SNP	RNA-dependent RNA polymerase, post-ribosomal frameshift	NSP12b:P314L
hCoV-19/Tunisia/29100/2021|EPI_ISL_2153433|2021-04-24	17962	A	G	17947	29838	NSP13	M576V	SNP	Helicase	NSP13:M576V
hCoV-19/Tunisia/29100/2021|EPI_ISL_2153433|2021-04-24	17999	C	T	17984	29838	NSP13	T588I	SNP	Helicase	NSP13:T588I
hCoV-19/Tunisia/29100/2021|EPI_ISL_2153433|2021-04-24	19803	C	T	19788	29838	NSP15	R61R	SNP_silent	endoRNAse	NSP15:R61R
hCoV-19/Tunisia/29100/2021|EPI_ISL_2153433|2021-04-24	21110	C	T	21095	29838	NSP16	T151I	SNP	2'-O-ribose methyltransferase	NSP16:T151I
hCoV-19/Tunisia/29100/2021|EPI_ISL_2153433|2021-04-24	21801	A	C	21786	29838	S	D80A	SNP	Spike	S:D80A
hCoV-19/Tunisia/29100/2021|EPI_ISL_2153433|2021-04-24	22206	A	G	22191	29838	S	D215G	SNP	Spike	S:D215G
hCoV-19/Tunisia/29100/2021|EPI_ISL_2153433|2021-04-24	22286	CTTGCTTTA	.	22270	29838	S	L242	deletion	Spike	S:L242
hCoV-19/Tunisia/29100/2021|EPI_ISL_2153433|2021-04-24	22484	G	T	22460	29838	S	V308L	SNP	Spike	S:V308L
hCoV-19/Tunisia/29100/2021|EPI_ISL_2153433|2021-04-24	22813	G	T	22789	29838	S	K417N	SNP	Spike	S:K417N
hCoV-19/Tunisia/29100/2021|EPI_ISL_2153433|2021-04-24	23012	G	A	22988	29838	S	E484K	SNP	Spike	S:E484K
hCoV-19/Tunisia/29100/2021|EPI_ISL_2153433|2021-04-24	23063	A	T	23039	29838	S	N501Y	SNP	Spike	S:N501Y
hCoV-19/Tunisia/29100/2021|EPI_ISL_2153433|2021-04-24	23403	A	G	23379	29838	S	D614G	SNP	Spike	S:D614G
hCoV-19/Tunisia/29100/2021|EPI_ISL_2153433|2021-04-24	23664	C	T	23640	29838	S	A701V	SNP	Spike	S:A701V
hCoV-19/Tunisia/29100/2021|EPI_ISL_2153433|2021-04-24	25546	C	T	25522	29838	ORF3a	L52F	SNP	ORF3a protein	ORF3a:L52F
hCoV-19/Tunisia/29100/2021|EPI_ISL_2153433|2021-04-24	25563	G	T	25539	29838	ORF3a	Q57H	SNP	ORF3a protein	ORF3a:Q57H
hCoV-19/Tunisia/29100/2021|EPI_ISL_2153433|2021-04-24	25728	C	T	25704	29838	ORF3a	V112V	SNP_silent	ORF3a protein	ORF3a:V112V
hCoV-19/Tunisia/29100/2021|EPI_ISL_2153433|2021-04-24	25904	C	T	25880	29838	ORF3a	S171L	SNP	ORF3a protein	ORF3a:S171L
hCoV-19/Tunisia/29100/2021|EPI_ISL_2153433|2021-04-24	26456	C	T	26432	29838	E	P71L	SNP	Envelope	E:P71L
hCoV-19/Tunisia/29100/2021|EPI_ISL_2153433|2021-04-24	27059	C	T	27035	29838	M	Y179Y	SNP_silent	Membrane	M:Y179Y
hCoV-19/Tunisia/29100/2021|EPI_ISL_2153433|2021-04-24	28253	CA	TC	28229	29838	ORF8	I121L	SNP	ORF8 protein	ORF8:I121L
hCoV-19/Tunisia/29100/2021|EPI_ISL_2153433|2021-04-24	28887	C	T	28863	29838	N	T205I	SNP	Nucleocapsid protein	N:T205I
hCoV-19/Egypt/NRC-1227/2021|EPI_ISL_8205826|2021-11-01	20	C	T	9	29879	5'UTR	20	extragenic	NA	5'UTR:20
hCoV-19/Egypt/NRC-1227/2021|EPI_ISL_8205826|2021-11-01	210	G	T	199	29879	5'UTR	210	extragenic	NA	5'UTR:210
hCoV-19/Egypt/NRC-1227/2021|EPI_ISL_8205826|2021-11-01	241	C	T	230	29879	5'UTR	241	extragenic	NA	5'UTR:241
hCoV-19/Egypt/NRC-1227/2021|EPI_ISL_8205826|2021-11-01	745	C	T	734	29879	NSP1	N160N	SNP_silent	Leader protein	NSP1:N160N
hCoV-19/Egypt/NRC-1227/2021|EPI_ISL_8205826|2021-11-01	1288	C	T	1277	29879	NSP2	C161C	SNP_silent	Non-Structural protein 2	NSP2:C161C
hCoV-19/Egypt/NRC-1227/2021|EPI_ISL_8205826|2021-11-01	2318	T	A	2307	29879	NSP2	F505I	SNP	Non-Structural protein 2	NSP2:F505I
hCoV-19/Egypt/NRC-1227/2021|EPI_ISL_8205826|2021-11-01	3037	C	T	3026	29879	NSP3	F106F	SNP_silent	Predicted phosphoesterase, papain-like proteinase	NSP3:F106F
hCoV-19/Egypt/NRC-1227/2021|EPI_ISL_8205826|2021-11-01	4181	G	T	4170	29879	NSP3	A488S	SNP	Predicted phosphoesterase, papain-like proteinase	NSP3:A488S
hCoV-19/Egypt/NRC-1227/2021|EPI_ISL_8205826|2021-11-01	6402	C	T	6391	29879	NSP3	P1228L	SNP	Predicted phosphoesterase, papain-like proteinase	NSP3:P1228L
hCoV-19/Egypt/NRC-1227/2021|EPI_ISL_8205826|2021-11-01	7124	C	T	7113	29879	NSP3	P1469S	SNP	Predicted phosphoesterase, papain-like proteinase	NSP3:P1469S
hCoV-19/Egypt/NRC-1227/2021|EPI_ISL_8205826|2021-11-01	8986	C	T	8975	29879	NSP4	D144D	SNP_silent	Transmembrane protein	NSP4:D144D
hCoV-19/Egypt/NRC-1227/2021|EPI_ISL_8205826|2021-11-01	9053	G	T	9042	29879	NSP4	V167L	SNP	Transmembrane protein	NSP4:V167L
hCoV-19/Egypt/NRC-1227/2021|EPI_ISL_8205826|2021-11-01	9889	A	G	9878	29879	NSP4	L445L	SNP_silent	Transmembrane protein	NSP4:L445L
hCoV-19/Egypt/NRC-1227/2021|EPI_ISL_8205826|2021-11-01	10029	C	T	10018	29879	NSP4	T492I	SNP	Transmembrane protein	NSP4:T492I
hCoV-19/Egypt/NRC-1227/2021|EPI_ISL_8205826|2021-11-01	10396	G	T	10385	29879	NSP5	V114V	SNP_silent	3C-like proteinase	NSP5:V114V
hCoV-19/Egypt/NRC-1227/2021|EPI_ISL_8205826|2021-11-01	11201	A	G	11190	29879	NSP6	T77A	SNP	Transmembrane protein	NSP6:T77A
hCoV-19/Egypt/NRC-1227/2021|EPI_ISL_8205826|2021-11-01	11332	A	G	11321	29879	NSP6	V120V	SNP_silent	Transmembrane protein	NSP6:V120V
hCoV-19/Egypt/NRC-1227/2021|EPI_ISL_8205826|2021-11-01	14408	C	T	14397	29879	NSP12b	P314L	SNP	RNA-dependent RNA polymerase, post-ribosomal frameshift	NSP12b:P314L
hCoV-19/Egypt/NRC-1227/2021|EPI_ISL_8205826|2021-11-01	15451	G	A	15440	29879	NSP12b	G662S	SNP	RNA-dependent RNA polymerase, post-ribosomal frameshift	NSP12b:G662S
hCoV-19/Egypt/NRC-1227/2021|EPI_ISL_8205826|2021-11-01	16466	C	T	16455	29879	NSP13	P77L	SNP	Helicase	NSP13:P77L
hCoV-19/Egypt/NRC-1227/2021|EPI_ISL_8205826|2021-11-01	17658	G	T	17647	29879	NSP13	M474I	SNP	Helicase	NSP13:M474I
hCoV-19/Egypt/NRC-1227/2021|EPI_ISL_8205826|2021-11-01	17666	A	G	17655	29879	NSP13	K477R	SNP	Helicase	NSP13:K477R
hCoV-19/Egypt/NRC-1227/2021|EPI_ISL_8205826|2021-11-01	19220	C	T	19209	29879	NSP14	A394V	SNP	3'-to-5' exonuclease	NSP14:A394V
hCoV-19/Egypt/NRC-1227/2021|EPI_ISL_8205826|2021-11-01	21618	C	G	21607	29879	S	T19R	SNP	Spike	S:T19R
hCoV-19/Egypt/NRC-1227/2021|EPI_ISL_8205826|2021-11-01	21846	C	T	21835	29879	S	T95I	SNP	Spike	S:T95I
hCoV-19/Egypt/NRC-1227/2021|EPI_ISL_8205826|2021-11-01	21987	G	A	21976	29879	S	G142D	SNP	Spike	S:G142D
hCoV-19/Egypt/NRC-1227/2021|EPI_ISL_8205826|2021-11-01	22029	AGTTCA	.	22017	29879	S	E156	deletion	Spike	S:E156
hCoV-19/Egypt/NRC-1227/2021|EPI_ISL_8205826|2021-11-01	22224	C	T	22207	29879	S	S221L	SNP	Spike	S:S221L
hCoV-19/Egypt/NRC-1227/2021|EPI_ISL_8205826|2021-11-01	22917	T	G	22900	29879	S	L452R	SNP	Spike	S:L452R
hCoV-19/Egypt/NRC-1227/2021|EPI_ISL_8205826|2021-11-01	22995	C	A	22978	29879	S	T478K	SNP	Spike	S:T478K
hCoV-19/Egypt/NRC-1227/2021|EPI_ISL_8205826|2021-11-01	23403	A	G	23386	29879	S	D614G	SNP	Spike	S:D614G
hCoV-19/Egypt/NRC-1227/2021|EPI_ISL_8205826|2021-11-01	23604	C	G	23587	29879	S	P681R	SNP	Spike	S:P681R
hCoV-19/Egypt/NRC-1227/2021|EPI_ISL_8205826|2021-11-01	24410	G	A	24393	29879	S	D950N	SNP	Spike	S:D950N
hCoV-19/Egypt/NRC-1227/2021|EPI_ISL_8205826|2021-11-01	25452	C	A	25435	29879	ORF3a	I20I	SNP_silent	ORF3a protein	ORF3a:I20I
hCoV-19/Egypt/NRC-1227/2021|EPI_ISL_8205826|2021-11-01	25455	G	C	25438	29879	ORF3a	K21N	SNP	ORF3a protein	ORF3a:K21N
hCoV-19/Egypt/NRC-1227/2021|EPI_ISL_8205826|2021-11-01	25469	C	T	25452	29879	ORF3a	S26L	SNP	ORF3a protein	ORF3a:S26L
hCoV-19/Egypt/NRC-1227/2021|EPI_ISL_8205826|2021-11-01	26767	T	C	26750	29879	M	I82T	SNP	Membrane	M:I82T
hCoV-19/Egypt/NRC-1227/2021|EPI_ISL_8205826|2021-11-01	27638	T	C	27621	29879	ORF7a	V82A	SNP	ORF7a protein	ORF7a:V82A
hCoV-19/Egypt/NRC-1227/2021|EPI_ISL_8205826|2021-11-01	27752	C	T	27735	29879	ORF7a	T120I	SNP	ORF7a protein	ORF7a:T120I
hCoV-19/Egypt/NRC-1227/2021|EPI_ISL_8205826|2021-11-01	27874	C	T	27857	29879	ORF7b	T40I	SNP	ORF7b protein	ORF7b:T40I
hCoV-19/Egypt/NRC-1227/2021|EPI_ISL_8205826|2021-11-01	28248	GATTTC	.	28230	29879	ORF8	D119	deletion	ORF8 protein	ORF8:D119
hCoV-19/Egypt/NRC-1227/2021|EPI_ISL_8205826|2021-11-01	28273	A	.	28249	29879	3'UTR	28273	extragenic	NA	3'UTR:28273
hCoV-19/Egypt/NRC-1227/2021|EPI_ISL_8205826|2021-11-01	28461	A	G	28437	29879	N	D63G	SNP	Nucleocapsid protein	N:D63G
hCoV-19/Egypt/NRC-1227/2021|EPI_ISL_8205826|2021-11-01	28881	G	T	28857	29879	N	R203M	SNP	Nucleocapsid protein	N:R203M
hCoV-19/Egypt/NRC-1227/2021|EPI_ISL_8205826|2021-11-01	28891	T	G	28867	29879	N	S206S	SNP_silent	Nucleocapsid protein	N:S206S
hCoV-19/Egypt/NRC-1227/2021|EPI_ISL_8205826|2021-11-01	28916	G	T	28892	29879	N	G215C	SNP	Nucleocapsid protein	N:G215C
hCoV-19/Egypt/NRC-1227/2021|EPI_ISL_8205826|2021-11-01	29392	G	T	29368	29879	N	K373N	SNP	Nucleocapsid protein	N:K373N
hCoV-19/Egypt/NRC-1227/2021|EPI_ISL_8205826|2021-11-01	29402	G	T	29378	29879	N	D377Y	SNP	Nucleocapsid protein	N:D377Y
hCoV-19/Egypt/NRC-1227/2021|EPI_ISL_8205826|2021-11-01	29742	G	T	29718	29879	3'UTR	29742	extragenic	NA	3'UTR:29742
hCoV-19/Morocco/Khouri101/2020|EPI_ISL_3200860|2020-05-06	21	C	G	4	29886	5'UTR	21	extragenic	NA	5'UTR:21
hCoV-19/Morocco/Khouri101/2020|EPI_ISL_3200860|2020-05-06	241	C	T	224	29886	5'UTR	241	extragenic	NA	5'UTR:241
hCoV-19/Morocco/Khouri101/2020|EPI_ISL_3200860|2020-05-06	1803	A	G	1786	29886	NSP2	K333R	SNP	Non-Structural protein 2	NSP2:K333R
hCoV-19/Morocco/Khouri101/2020|EPI_ISL_3200860|2020-05-06	2940	C	A	2923	29886	NSP3	P74Q	SNP	Predicted phosphoesterase, papain-like proteinase	NSP3:P74Q
hCoV-19/Morocco/Khouri101/2020|EPI_ISL_3200860|2020-05-06	3037	C	T	3020	29886	NSP3	F106F	SNP_silent	Predicted phosphoesterase, papain-like proteinase	NSP3:F106F
hCoV-19/Morocco/Khouri101/2020|EPI_ISL_3200860|2020-05-06	4634	T	C	4617	29886	NSP3	G638G	SNP_silent	Predicted phosphoesterase, papain-like proteinase	NSP3:G638G
hCoV-19/Morocco/Khouri101/2020|EPI_ISL_3200860|2020-05-06	7564	C	T	7547	29886	NSP3	S1615S	SNP_silent	Predicted phosphoesterase, papain-like proteinase	NSP3:S1615S
hCoV-19/Morocco/Khouri101/2020|EPI_ISL_3200860|2020-05-06	8600	G	T	8583	29886	NSP4	V16L	SNP	Transmembrane protein	NSP4:V16L
hCoV-19/Morocco/Khouri101/2020|EPI_ISL_3200860|2020-05-06	12412	C	T	12395	29886	NSP8	I107I	SNP_silent	Non-Structural Protein 8	NSP8:I107I
hCoV-19/Morocco/Khouri101/2020|EPI_ISL_3200860|2020-05-06	13019	C	T	13002	29886	NSP9	R111R	SNP_silent	ssRNA-binding protein	NSP9:R111R
hCoV-19/Morocco/Khouri101/2020|EPI_ISL_3200860|2020-05-06	14408	C	T	14391	29886	NSP12b	P314L	SNP	RNA-dependent RNA polymerase, post-ribosomal frameshift	NSP12b:P314L
hCoV-19/Morocco/Khouri101/2020|EPI_ISL_3200860|2020-05-06	15324	C	T	15307	29886	NSP12b	N619N	SNP_silent	RNA-dependent RNA polymerase, post-ribosomal frameshift	NSP12b:N619N
hCoV-19/Morocco/Khouri101/2020|EPI_ISL_3200860|2020-05-06	18002	G	T	17985	29886	NSP13	S589I	SNP	Helicase	NSP13:S589I
hCoV-19/Morocco/Khouri101/2020|EPI_ISL_3200860|2020-05-06	18079	G	T	18062	29886	NSP14	V14L	SNP	3'-to-5' exonuclease	NSP14:V14L
hCoV-19/Morocco/Khouri101/2020|EPI_ISL_3200860|2020-05-06	20756	G	T	20739	29886	NSP16	S33I	SNP	2'-O-ribose methyltransferase	NSP16:S33I
hCoV-19/Morocco/Khouri101/2020|EPI_ISL_3200860|2020-05-06	21658	C	T	21641	29886	S	F32F	SNP_silent	Spike	S:F32F
hCoV-19/Morocco/Khouri101/2020|EPI_ISL_3200860|2020-05-06	23188	C	T	23171	29886	S	N542N	SNP_silent	Spike	S:N542N
hCoV-19/Morocco/Khouri101/2020|EPI_ISL_3200860|2020-05-06	23306	C	T	23289	29886	S	L582F	SNP	Spike	S:L582F
hCoV-19/Morocco/Khouri101/2020|EPI_ISL_3200860|2020-05-06	23403	A	G	23386	29886	S	D614G	SNP	Spike	S:D614G
hCoV-19/Morocco/Khouri101/2020|EPI_ISL_3200860|2020-05-06	23890	A	G	23873	29886	S	K776K	SNP_silent	Spike	S:K776K
hCoV-19/Morocco/Khouri101/2020|EPI_ISL_3200860|2020-05-06	26966	T	G	26949	29886	M	H148Q	SNP	Membrane	M:H148Q
hCoV-19/Morocco/Khouri101/2020|EPI_ISL_3200860|2020-05-06	28903	G	T	28886	29886	N	M210I	SNP	Nucleocapsid protein	N:M210I
hCoV-19/Morocco/Khouri101/2020|EPI_ISL_3200860|2020-05-06	28905	C	T	28888	29886	N	A211V	SNP	Nucleocapsid protein	N:A211V
hCoV-19/Morocco/Khouri101/2020|EPI_ISL_3200860|2020-05-06	29774	C	T	29757	29886	3'UTR	29774	extragenic	NA	3'UTR:29774
hCoV-19/Morocco/HMIMV-FATP1/2020|EPI_ISL_2968066|2020-12-07	25	T	C	19	29874	5'UTR	25	extragenic	NA	5'UTR:25
hCoV-19/Morocco/HMIMV-FATP1/2020|EPI_ISL_2968066|2020-12-07	241	C	T	235	29874	5'UTR	241	extragenic	NA	5'UTR:241
hCoV-19/Morocco/HMIMV-FATP1/2020|EPI_ISL_2968066|2020-12-07	1594	C	T	1588	29874	NSP2	S263S	SNP_silent	Non-Structural protein 2	NSP2:S263S
hCoV-19/Morocco/HMIMV-FATP1/2020|EPI_ISL_2968066|2020-12-07	3037	C	T	3031	29874	NSP3	F106F	SNP_silent	Predicted phosphoesterase, papain-like proteinase	NSP3:F106F
hCoV-19/Morocco/HMIMV-FATP1/2020|EPI_ISL_2968066|2020-12-07	4640	T	C	4634	29874	NSP3	N640N	SNP_silent	Predicted phosphoesterase, papain-like proteinase	NSP3:N640N
hCoV-19/Morocco/HMIMV-FATP1/2020|EPI_ISL_2968066|2020-12-07	5512	C	T	5506	29874	NSP3	N931N	SNP_silent	Predicted phosphoesterase, papain-like proteinase	NSP3:N931N
hCoV-19/Morocco/HMIMV-FATP1/2020|EPI_ISL_2968066|2020-12-07	6195	C	T	6189	29874	NSP3	P1159L	SNP	Predicted phosphoesterase, papain-like proteinase	NSP3:P1159L
hCoV-19/Morocco/HMIMV-FATP1/2020|EPI_ISL_2968066|2020-12-07	8589	A	C	8583	29874	NSP4	K12T	SNP	Transmembrane protein	NSP4:K12T
hCoV-19/Morocco/HMIMV-FATP1/2020|EPI_ISL_2968066|2020-12-07	9246	C	T	9240	29874	NSP4	A231V	SNP	Transmembrane protein	NSP4:A231V
hCoV-19/Morocco/HMIMV-FATP1/2020|EPI_ISL_2968066|2020-12-07	9565	C	T	9559	29874	NSP4	F337F	SNP_silent	Transmembrane protein	NSP4:F337F
hCoV-19/Morocco/HMIMV-FATP1/2020|EPI_ISL_2968066|2020-12-07	12415	C	T	12409	29874	NSP8	N108N	SNP_silent	Non-Structural Protein 8	NSP8:N108N
hCoV-19/Morocco/HMIMV-FATP1/2020|EPI_ISL_2968066|2020-12-07	14408	C	T	14402	29874	NSP12b	P314L	SNP	RNA-dependent RNA polymerase, post-ribosomal frameshift	NSP12b:P314L
hCoV-19/Morocco/HMIMV-FATP1/2020|EPI_ISL_2968066|2020-12-07	17750	C	T	17744	29874	NSP13	A505V	SNP	Helicase	NSP13:A505V
hCoV-19/Morocco/HMIMV-FATP1/2020|EPI_ISL_2968066|2020-12-07	17790	G	T	17784	29874	NSP13	Q518H	SNP	Helicase	NSP13:Q518H
hCoV-19/Morocco/HMIMV-FATP1/2020|EPI_ISL_2968066|2020-12-07	19159	T	G	19153	29874	NSP14	S374A	SNP	3'-to-5' exonuclease	NSP14:S374A
hCoV-19/Morocco/HMIMV-FATP1/2020|EPI_ISL_2968066|2020-12-07	21516	C	T	21510	29874	NSP16	N286N	SNP_silent	2'-O-ribose methyltransferase	NSP16:N286N
hCoV-19/Morocco/HMIMV-FATP1/2020|EPI_ISL_2968066|2020-12-07	23403	A	G	23397	29874	S	D614G	SNP	Spike	S:D614G
hCoV-19/Morocco/HMIMV-FATP1/2020|EPI_ISL_2968066|2020-12-07	25563	G	T	25557	29874	ORF3a	Q57H	SNP	ORF3a protein	ORF3a:Q57H
hCoV-19/Morocco/HMIMV-FATP1/2020|EPI_ISL_2968066|2020-12-07	25565	G	A	25559	29874	ORF3a	S58N	SNP	ORF3a protein	ORF3a:S58N
hCoV-19/Morocco/HMIMV-FATP1/2020|EPI_ISL_2968066|2020-12-07	27294	C	T	27288	29874	ORF6	Y31Y	SNP_silent	ORF6 protein	ORF6:Y31Y
hCoV-19/Morocco/HMIMV-FATP1/2020|EPI_ISL_2968066|2020-12-07	27342	T	C	27336	29874	ORF6	N47N	SNP_silent	ORF6 protein	ORF6:N47N
hCoV-19/Morocco/HMIMV-FATP1/2020|EPI_ISL_2968066|2020-12-07	27999	C	T	27993	29874	ORF8	P36S	SNP	ORF8 protein	ORF8:P36S
hCoV-19/Morocco/HMIMV-FATP1/2020|EPI_ISL_2968066|2020-12-07	28655	G	T	28649	29874	N	D128Y	SNP	Nucleocapsid protein	N:D128Y
hCoV-19/Morocco/HMIMV-FATP1/2020|EPI_ISL_2968066|2020-12-07	29402	G	T	29396	29874	N	D377Y	SNP	Nucleocapsid protein	N:D377Y
hCoV-19/Morocco/HMIMV-FATP1/2020|EPI_ISL_2968066|2020-12-07	29861	G	A	29855	29874	3'UTR	29861	extragenic	NA	3'UTR:29861
hCoV-19/Morocco/HMIMV-FATP1/2020|EPI_ISL_2968066|2020-12-07	29863	AG	CC	29857	29874	3'UTR	29863	extragenic	NA	3'UTR:29863
hCoV-19/Egypt/NRC-6021/2020|EPI_ISL_2232298|2020-06-23	28	C	T	28	29897	5'UTR	28	extragenic	NA	5'UTR:28
hCoV-19/Egypt/NRC-6021/2020|EPI_ISL_2232298|2020-06-23	219	G	T	219	29897	5'UTR	219	extragenic	NA	5'UTR:219
hCoV-19/Egypt/NRC-6021/2020|EPI_ISL_2232298|2020-06-23	241	C	T	241	29897	5'UTR	241	extragenic	NA	5'UTR:241
hCoV-19/Egypt/NRC-6021/2020|EPI_ISL_2232298|2020-06-23	3037	C	T	3037	29897	NSP3	F106F	SNP_silent	Predicted phosphoesterase, papain-like proteinase	NSP3:F106F
hCoV-19/Egypt/NRC-6021/2020|EPI_ISL_2232298|2020-06-23	4965	C	T	4965	29897	NSP3	T749I	SNP	Predicted phosphoesterase, papain-like proteinase	NSP3:T749I
hCoV-19/Egypt/NRC-6021/2020|EPI_ISL_2232298|2020-06-23	5553	A	G	5553	29897	NSP3	K945R	SNP	Predicted phosphoesterase, papain-like proteinase	NSP3:K945R
hCoV-19/Egypt/NRC-6021/2020|EPI_ISL_2232298|2020-06-23	11083	G	T	11083	29897	NSP6	L37F	SNP	Transmembrane protein	NSP6:L37F
hCoV-19/Egypt/NRC-6021/2020|EPI_ISL_2232298|2020-06-23	14408	C	T	14408	29897	NSP12b	P314L	SNP	RNA-dependent RNA polymerase, post-ribosomal frameshift	NSP12b:P314L
hCoV-19/Egypt/NRC-6021/2020|EPI_ISL_2232298|2020-06-23	18877	C	T	18877	29897	NSP14	C279C	SNP_silent	3'-to-5' exonuclease	NSP14:C279C
hCoV-19/Egypt/NRC-6021/2020|EPI_ISL_2232298|2020-06-23	23403	A	G	23403	29897	S	D614G	SNP	Spike	S:D614G
hCoV-19/Egypt/NRC-6021/2020|EPI_ISL_2232298|2020-06-23	25563	G	T	25563	29897	ORF3a	Q57H	SNP	ORF3a protein	ORF3a:Q57H
hCoV-19/Egypt/NRC-6021/2020|EPI_ISL_2232298|2020-06-23	27768	TCATTA	.	27767	29897	ORF7b	S5	deletion	ORF7b protein	ORF7b:S5
hCoV-19/Egypt/NRC-6076/2020|EPI_ISL_2232297|2020-06-27	28	C	T	21	29890	5'UTR	28	extragenic	NA	5'UTR:28
hCoV-19/Egypt/NRC-6076/2020|EPI_ISL_2232297|2020-06-27	219	G	T	212	29890	5'UTR	219	extragenic	NA	5'UTR:219
hCoV-19/Egypt/NRC-6076/2020|EPI_ISL_2232297|2020-06-27	241	C	T	234	29890	5'UTR	241	extragenic	NA	5'UTR:241
hCoV-19/Egypt/NRC-6076/2020|EPI_ISL_2232297|2020-06-27	3037	C	T	3030	29890	NSP3	F106F	SNP_silent	Predicted phosphoesterase, papain-like proteinase	NSP3:F106F
hCoV-19/Egypt/NRC-6076/2020|EPI_ISL_2232297|2020-06-27	4965	C	T	4958	29890	NSP3	T749I	SNP	Predicted phosphoesterase, papain-like proteinase	NSP3:T749I
hCoV-19/Egypt/NRC-6076/2020|EPI_ISL_2232297|2020-06-27	5553	A	G	5546	29890	NSP3	K945R	SNP	Predicted phosphoesterase, papain-like proteinase	NSP3:K945R
hCoV-19/Egypt/NRC-6076/2020|EPI_ISL_2232297|2020-06-27	11083	G	T	11076	29890	NSP6	L37F	SNP	Transmembrane protein	NSP6:L37F
hCoV-19/Egypt/NRC-6076/2020|EPI_ISL_2232297|2020-06-27	14408	C	T	14401	29890	NSP12b	P314L	SNP	RNA-dependent RNA polymerase, post-ribosomal frameshift	NSP12b:P314L
hCoV-19/Egypt/NRC-6076/2020|EPI_ISL_2232297|2020-06-27	18877	C	T	18870	29890	NSP14	C279C	SNP_silent	3'-to-5' exonuclease	NSP14:C279C
hCoV-19/Egypt/NRC-6076/2020|EPI_ISL_2232297|2020-06-27	23403	A	G	23396	29890	S	D614G	SNP	Spike	S:D614G
hCoV-19/Egypt/NRC-6076/2020|EPI_ISL_2232297|2020-06-27	25563	G	T	25556	29890	ORF3a	Q57H	SNP	ORF3a protein	ORF3a:Q57H
hCoV-19/Egypt/NRC-6076/2020|EPI_ISL_2232297|2020-06-27	27768	TCATTA	.	27760	29890	ORF7b	S5	deletion	ORF7b protein	ORF7b:S5
hCoV-19/Morocco/OUA11/2020|EPI_ISL_4300209|2020-04-23	29	AA	.	26	29899	5'UTR	29	extragenic	NA	5'UTR:29
hCoV-19/Morocco/OUA11/2020|EPI_ISL_4300209|2020-04-23	241	C	T	237	29899	5'UTR	241	extragenic	NA	5'UTR:241
hCoV-19/Morocco/OUA11/2020|EPI_ISL_4300209|2020-04-23	1803	A	G	1799	29899	NSP2	K333R	SNP	Non-Structural protein 2	NSP2:K333R
hCoV-19/Morocco/OUA11/2020|EPI_ISL_4300209|2020-04-23	2940	C	A	2936	29899	NSP3	P74Q	SNP	Predicted phosphoesterase, papain-like proteinase	NSP3:P74Q
hCoV-19/Morocco/OUA11/2020|EPI_ISL_4300209|2020-04-23	3037	C	T	3033	29899	NSP3	F106F	SNP_silent	Predicted phosphoesterase, papain-like proteinase	NSP3:F106F
hCoV-19/Morocco/OUA11/2020|EPI_ISL_4300209|2020-04-23	4634	T	C	4630	29899	NSP3	G638G	SNP_silent	Predicted phosphoesterase, papain-like proteinase	NSP3:G638G
hCoV-19/Morocco/OUA11/2020|EPI_ISL_4300209|2020-04-23	7564	C	T	7560	29899	NSP3	S1615S	SNP_silent	Predicted phosphoesterase, papain-like proteinase	NSP3:S1615S
hCoV-19/Morocco/OUA11/2020|EPI_ISL_4300209|2020-04-23	8600	G	T	8596	29899	NSP4	V16L	SNP	Transmembrane protein	NSP4:V16L
hCoV-19/Morocco/OUA11/2020|EPI_ISL_4300209|2020-04-23	12412	C	T	12408	29899	NSP8	I107I	SNP_silent	Non-Structural Protein 8	NSP8:I107I
hCoV-19/Morocco/OUA11/2020|EPI_ISL_4300209|2020-04-23	14408	C	T	14404	29899	NSP12b	P314L	SNP	RNA-dependent RNA polymerase, post-ribosomal frameshift	NSP12b:P314L
hCoV-19/Morocco/OUA11/2020|EPI_ISL_4300209|2020-04-23	15324	C	T	15320	29899	NSP12b	N619N	SNP_silent	RNA-dependent RNA polymerase, post-ribosomal frameshift	NSP12b:N619N
hCoV-19/Morocco/OUA11/2020|EPI_ISL_4300209|2020-04-23	18002	G	T	17998	29899	NSP13	S589I	SNP	Helicase	NSP13:S589I
hCoV-19/Morocco/OUA11/2020|EPI_ISL_4300209|2020-04-23	18079	G	T	18075	29899	NSP14	V14L	SNP	3'-to-5' exonuclease	NSP14:V14L
hCoV-19/Morocco/OUA11/2020|EPI_ISL_4300209|2020-04-23	20756	G	T	20752	29899	NSP16	S33I	SNP	2'-O-ribose methyltransferase	NSP16:S33I
hCoV-19/Morocco/OUA11/2020|EPI_ISL_4300209|2020-04-23	21658	C	T	21654	29899	S	F32F	SNP_silent	Spike	S:F32F
hCoV-19/Morocco/OUA11/2020|EPI_ISL_4300209|2020-04-23	23188	C	T	23184	29899	S	N542N	SNP_silent	Spike	S:N542N
hCoV-19/Morocco/OUA11/2020|EPI_ISL_4300209|2020-04-23	23306	C	T	23302	29899	S	L582F	SNP	Spike	S:L582F
hCoV-19/Morocco/OUA11/2020|EPI_ISL_4300209|2020-04-23	23403	A	G	23399	29899	S	D614G	SNP	Spike	S:D614G
hCoV-19/Morocco/OUA11/2020|EPI_ISL_4300209|2020-04-23	23890	A	G	23886	29899	S	K776K	SNP_silent	Spike	S:K776K
hCoV-19/Morocco/OUA11/2020|EPI_ISL_4300209|2020-04-23	26966	T	G	26962	29899	M	H148Q	SNP	Membrane	M:H148Q
hCoV-19/Morocco/OUA11/2020|EPI_ISL_4300209|2020-04-23	28903	G	T	28899	29899	N	M210I	SNP	Nucleocapsid protein	N:M210I
hCoV-19/Morocco/OUA11/2020|EPI_ISL_4300209|2020-04-23	28905	C	T	28901	29899	N	A211V	SNP	Nucleocapsid protein	N:A211V
hCoV-19/Morocco/OUA11/2020|EPI_ISL_4300209|2020-04-23	29774	C	T	29770	29899	3'UTR	29774	extragenic	NA	3'UTR:29774
hCoV-19/Egypt/NRC-5586/2020|EPI_ISL_2232316|2020-06-04	30	A	T	5	29878	5'UTR	30	extragenic	NA	5'UTR:30
hCoV-19/Egypt/NRC-5586/2020|EPI_ISL_2232316|2020-06-04	241	C	T	216	29878	5'UTR	241	extragenic	NA	5'UTR:241
hCoV-19/Egypt/NRC-5586/2020|EPI_ISL_2232316|2020-06-04	1968	C	T	1943	29878	NSP2	T388I	SNP	Non-Structural protein 2	NSP2:T388I
hCoV-19/Egypt/NRC-5586/2020|EPI_ISL_2232316|2020-06-04	3037	C	T	3012	29878	NSP3	F106F	SNP_silent	Predicted phosphoesterase, papain-like proteinase	NSP3:F106F
hCoV-19/Egypt/NRC-5586/2020|EPI_ISL_2232316|2020-06-04	4965	C	T	4940	29878	NSP3	T749I	SNP	Predicted phosphoesterase, papain-like proteinase	NSP3:T749I
hCoV-19/Egypt/NRC-5586/2020|EPI_ISL_2232316|2020-06-04	14408	C	T	14383	29878	NSP12b	P314L	SNP	RNA-dependent RNA polymerase, post-ribosomal frameshift	NSP12b:P314L
hCoV-19/Egypt/NRC-5586/2020|EPI_ISL_2232316|2020-06-04	18877	C	T	18852	29878	NSP14	C279C	SNP_silent	3'-to-5' exonuclease	NSP14:C279C
hCoV-19/Egypt/NRC-5586/2020|EPI_ISL_2232316|2020-06-04	19301	T	C	19276	29878	NSP14	V421A	SNP	3'-to-5' exonuclease	NSP14:V421A
hCoV-19/Egypt/NRC-5586/2020|EPI_ISL_2232316|2020-06-04	23403	A	G	23378	29878	S	D614G	SNP	Spike	S:D614G
hCoV-19/Egypt/NRC-5586/2020|EPI_ISL_2232316|2020-06-04	25563	G	T	25538	29878	ORF3a	Q57H	SNP	ORF3a protein	ORF3a:Q57H
hCoV-19/Egypt/NRC-5586/2020|EPI_ISL_2232316|2020-06-04	26849	G	T	26824	29878	M	M109I	SNP	Membrane	M:M109I
hCoV-19/Egypt/NRC-5586/2020|EPI_ISL_2232316|2020-06-04	29868	G	A	29843	29878	3'UTR	29868	extragenic	NA	3'UTR:29868
hCoV-19/Egypt/NRC-5799/2020|EPI_ISL_2232323|2020-06-15	30	A	T	5	29878	5'UTR	30	extragenic	NA	5'UTR:30
hCoV-19/Egypt/NRC-5799/2020|EPI_ISL_2232323|2020-06-15	241	C	T	216	29878	5'UTR	241	extragenic	NA	5'UTR:241
hCoV-19/Egypt/NRC-5799/2020|EPI_ISL_2232323|2020-06-15	3037	C	T	3012	29878	NSP3	F106F	SNP_silent	Predicted phosphoesterase, papain-like proteinase	NSP3:F106F
hCoV-19/Egypt/NRC-5799/2020|EPI_ISL_2232323|2020-06-15	6866	A	T	6841	29878	NSP3	N1383Y	SNP	Predicted phosphoesterase, papain-like proteinase	NSP3:N1383Y
hCoV-19/Egypt/NRC-5799/2020|EPI_ISL_2232323|2020-06-15	6869	A	T	6844	29878	NSP3	T1384S	SNP	Predicted phosphoesterase, papain-like proteinase	NSP3:T1384S
hCoV-19/Egypt/NRC-5799/2020|EPI_ISL_2232323|2020-06-15	7623	T	G	7598	29878	NSP3	V1635G	SNP	Predicted phosphoesterase, papain-like proteinase	NSP3:V1635G
hCoV-19/Egypt/NRC-5799/2020|EPI_ISL_2232323|2020-06-15	7626	A	G	7601	29878	NSP3	N1636S	SNP	Predicted phosphoesterase, papain-like proteinase	NSP3:N1636S
hCoV-19/Egypt/NRC-5799/2020|EPI_ISL_2232323|2020-06-15	14408	C	T	14383	29878	NSP12b	P314L	SNP	RNA-dependent RNA polymerase, post-ribosomal frameshift	NSP12b:P314L
hCoV-19/Egypt/NRC-5799/2020|EPI_ISL_2232323|2020-06-15	23403	A	G	23378	29878	S	D614G	SNP	Spike	S:D614G
hCoV-19/Egypt/NRC-5799/2020|EPI_ISL_2232323|2020-06-15	25975	T	C	25950	29878	ORF3a	S195P	SNP	ORF3a protein	ORF3a:S195P
hCoV-19/Egypt/NRC-5799/2020|EPI_ISL_2232323|2020-06-15	29854	C	T	29829	29878	3'UTR	29854	extragenic	NA	3'UTR:29854
hCoV-19/Egypt/NRC-5836/2020|EPI_ISL_2232268|2020-06-16	30	A	T	5	29878	5'UTR	30	extragenic	NA	5'UTR:30
hCoV-19/Egypt/NRC-5836/2020|EPI_ISL_2232268|2020-06-16	241	C	T	216	29878	5'UTR	241	extragenic	NA	5'UTR:241
hCoV-19/Egypt/NRC-5836/2020|EPI_ISL_2232268|2020-06-16	3037	C	T	3012	29878	NSP3	F106F	SNP_silent	Predicted phosphoesterase, papain-like proteinase	NSP3:F106F
hCoV-19/Egypt/NRC-5836/2020|EPI_ISL_2232268|2020-06-16	3134	G	T	3109	29878	NSP3	G139C	SNP	Predicted phosphoesterase, papain-like proteinase	NSP3:G139C
hCoV-19/Egypt/NRC-5836/2020|EPI_ISL_2232268|2020-06-16	6869	A	T	6844	29878	NSP3	T1384S	SNP	Predicted phosphoesterase, papain-like proteinase	NSP3:T1384S
hCoV-19/Egypt/NRC-5836/2020|EPI_ISL_2232268|2020-06-16	14408	C	T	14383	29878	NSP12b	P314L	SNP	RNA-dependent RNA polymerase, post-ribosomal frameshift	NSP12b:P314L
hCoV-19/Egypt/NRC-5836/2020|EPI_ISL_2232268|2020-06-16	21163	A	T	21138	29878	NSP16	I169L	SNP	2'-O-ribose methyltransferase	NSP16:I169L
hCoV-19/Egypt/NRC-5836/2020|EPI_ISL_2232268|2020-06-16	21166	A	T	21141	29878	NSP16	K170*	SNP_stop	2'-O-ribose methyltransferase	NSP16:K170*
hCoV-19/Egypt/NRC-5836/2020|EPI_ISL_2232268|2020-06-16	23224	G	T	23199	29878	S	E554D	SNP	Spike	S:E554D
hCoV-19/Egypt/NRC-5836/2020|EPI_ISL_2232268|2020-06-16	23403	A	G	23378	29878	S	D614G	SNP	Spike	S:D614G
hCoV-19/Egypt/NRC-5836/2020|EPI_ISL_2232268|2020-06-16	25563	G	T	25538	29878	ORF3a	Q57H	SNP	ORF3a protein	ORF3a:Q57H
hCoV-19/Egypt/NRC-5836/2020|EPI_ISL_2232268|2020-06-16	25975	T	C	25950	29878	ORF3a	S195P	SNP	ORF3a protein	ORF3a:S195P
hCoV-19/Egypt/NRC-5836/2020|EPI_ISL_2232268|2020-06-16	26534	C	T	26509	29878	M	S4S	SNP_silent	Membrane	M:S4S
hCoV-19/Egypt/NRC-5836/2020|EPI_ISL_2232268|2020-06-16	28849	C	T	28824	29878	N	N192N	SNP_silent	Nucleocapsid protein	N:N192N
hCoV-19/Egypt/NRC-5836/2020|EPI_ISL_2232268|2020-06-16	28975	G	A	28950	29878	N	M234I	SNP	Nucleocapsid protein	N:M234I
hCoV-19/Egypt/NRC-5852/2020|EPI_ISL_2232267|2020-06-17	30	A	T	5	29878	5'UTR	30	extragenic	NA	5'UTR:30
hCoV-19/Egypt/NRC-5852/2020|EPI_ISL_2232267|2020-06-17	241	C	T	216	29878	5'UTR	241	extragenic	NA	5'UTR:241
hCoV-19/Egypt/NRC-5852/2020|EPI_ISL_2232267|2020-06-17	3037	C	T	3012	29878	NSP3	F106F	SNP_silent	Predicted phosphoesterase, papain-like proteinase	NSP3:F106F
hCoV-19/Egypt/NRC-5852/2020|EPI_ISL_2232267|2020-06-17	4002	C	T	3977	29878	NSP3	T428I	SNP	Predicted phosphoesterase, papain-like proteinase	NSP3:T428I
hCoV-19/Egypt/NRC-5852/2020|EPI_ISL_2232267|2020-06-17	4420	A	G	4395	29878	NSP3	T567T	SNP_silent	Predicted phosphoesterase, papain-like proteinase	NSP3:T567T
hCoV-19/Egypt/NRC-5852/2020|EPI_ISL_2232267|2020-06-17	5879	A	G	5854	29878	NSP3	S1054G	SNP	Predicted phosphoesterase, papain-like proteinase	NSP3:S1054G
hCoV-19/Egypt/NRC-5852/2020|EPI_ISL_2232267|2020-06-17	10097	G	A	10072	29878	NSP5	G15S	SNP	3C-like proteinase	NSP5:G15S
hCoV-19/Egypt/NRC-5852/2020|EPI_ISL_2232267|2020-06-17	12534	C	T	12509	29878	NSP8	T148I	SNP	Non-Structural Protein 8	NSP8:T148I
hCoV-19/Egypt/NRC-5852/2020|EPI_ISL_2232267|2020-06-17	13536	C	T	13511	29878	NSP12b	Y23Y	SNP_silent	RNA-dependent RNA polymerase, post-ribosomal frameshift	NSP12b:Y23Y
hCoV-19/Egypt/NRC-5852/2020|EPI_ISL_2232267|2020-06-17	14408	C	T	14383	29878	NSP12b	P314L	SNP	RNA-dependent RNA polymerase, post-ribosomal frameshift	NSP12b:P314L
hCoV-19/Egypt/NRC-5852/2020|EPI_ISL_2232267|2020-06-17	21163	A	T	21138	29878	NSP16	I169L	SNP	2'-O-ribose methyltransferase	NSP16:I169L
hCoV-19/Egypt/NRC-5852/2020|EPI_ISL_2232267|2020-06-17	21166	A	T	21141	29878	NSP16	K170*	SNP_stop	2'-O-ribose methyltransferase	NSP16:K170*
hCoV-19/Egypt/NRC-5852/2020|EPI_ISL_2232267|2020-06-17	21575	C	T	21550	29878	S	L5F	SNP	Spike	S:L5F
hCoV-19/Egypt/NRC-5852/2020|EPI_ISL_2232267|2020-06-17	23403	A	G	23378	29878	S	D614G	SNP	Spike	S:D614G
hCoV-19/Egypt/NRC-5852/2020|EPI_ISL_2232267|2020-06-17	23593	G	T	23568	29878	S	Q677H	SNP	Spike	S:Q677H
hCoV-19/Egypt/NRC-5852/2020|EPI_ISL_2232267|2020-06-17	23731	C	T	23706	29878	S	T723T	SNP_silent	Spike	S:T723T
hCoV-19/Egypt/NRC-5852/2020|EPI_ISL_2232267|2020-06-17	28680	A	G	28655	29878	N	E136G	SNP	Nucleocapsid protein	N:E136G
hCoV-19/Egypt/NRC-5852/2020|EPI_ISL_2232267|2020-06-17	28846	C	T	28821	29878	N	R191R	SNP_silent	Nucleocapsid protein	N:R191R
hCoV-19/Egypt/NRC-5852/2020|EPI_ISL_2232267|2020-06-17	28881	GGG	AAC	28856	29878	N	RG203KR	SNP	Nucleocapsid protein	N:RG203KR
hCoV-19/Egypt/NRC-5852/2020|EPI_ISL_2232267|2020-06-17	28908	G	T	28883	29878	N	G212V	SNP	Nucleocapsid protein	N:G212V
hCoV-19/Egypt/NRC-5852/2020|EPI_ISL_2232267|2020-06-17	29860	A	T	29835	29878	3'UTR	29860	extragenic	NA	3'UTR:29860
hCoV-19/Egypt/NRC-6069/2020|EPI_ISL_2232272|2020-06-25	30	A	T	5	29878	5'UTR	30	extragenic	NA	5'UTR:30
hCoV-19/Egypt/NRC-6069/2020|EPI_ISL_2232272|2020-06-25	241	C	T	216	29878	5'UTR	241	extragenic	NA	5'UTR:241
hCoV-19/Egypt/NRC-6069/2020|EPI_ISL_2232272|2020-06-25	3037	C	T	3012	29878	NSP3	F106F	SNP_silent	Predicted phosphoesterase, papain-like proteinase	NSP3:F106F
hCoV-19/Egypt/NRC-6069/2020|EPI_ISL_2232272|2020-06-25	7623	T	G	7598	29878	NSP3	V1635G	SNP	Predicted phosphoesterase, papain-like proteinase	NSP3:V1635G
hCoV-19/Egypt/NRC-6069/2020|EPI_ISL_2232272|2020-06-25	7626	A	G	7601	29878	NSP3	N1636S	SNP	Predicted phosphoesterase, papain-like proteinase	NSP3:N1636S
hCoV-19/Egypt/NRC-6069/2020|EPI_ISL_2232272|2020-06-25	8334	C	T	8309	29878	NSP3	A1872V	SNP	Predicted phosphoesterase, papain-like proteinase	NSP3:A1872V
hCoV-19/Egypt/NRC-6069/2020|EPI_ISL_2232272|2020-06-25	8658	A	G	8633	29878	NSP4	K35R	SNP	Transmembrane protein	NSP4:K35R
hCoV-19/Egypt/NRC-6069/2020|EPI_ISL_2232272|2020-06-25	13348	G	T	13323	29878	NSP10	V108V	SNP_silent	Growth-factor-like protein	NSP10:V108V
hCoV-19/Egypt/NRC-6069/2020|EPI_ISL_2232272|2020-06-25	14408	C	T	14383	29878	NSP12b	P314L	SNP	RNA-dependent RNA polymerase, post-ribosomal frameshift	NSP12b:P314L
hCoV-19/Egypt/NRC-6069/2020|EPI_ISL_2232272|2020-06-25	21163	A	T	21138	29878	NSP16	I169L	SNP	2'-O-ribose methyltransferase	NSP16:I169L
hCoV-19/Egypt/NRC-6069/2020|EPI_ISL_2232272|2020-06-25	21166	A	T	21141	29878	NSP16	K170*	SNP_stop	2'-O-ribose methyltransferase	NSP16:K170*
hCoV-19/Egypt/NRC-6069/2020|EPI_ISL_2232272|2020-06-25	23403	A	G	23378	29878	S	D614G	SNP	Spike	S:D614G
hCoV-19/Egypt/NRC-6069/2020|EPI_ISL_2232272|2020-06-25	25563	G	T	25538	29878	ORF3a	Q57H	SNP	ORF3a protein	ORF3a:Q57H
hCoV-19/Egypt/NRC-6069/2020|EPI_ISL_2232272|2020-06-25	28879	T	A	28854	29878	N	S202R	SNP	Nucleocapsid protein	N:S202R
hCoV-19/Egypt/NRC-6069/2020|EPI_ISL_2232272|2020-06-25	29140	G	C	29115	29878	N	Q289H	SNP	Nucleocapsid protein	N:Q289H
hCoV-19/Egypt/NRC-6143/2020|EPI_ISL_2232256|2020-06-29	30	A	T	5	29879	5'UTR	30	extragenic	NA	5'UTR:30
hCoV-19/Egypt/NRC-6143/2020|EPI_ISL_2232256|2020-06-29	241	C	T	216	29879	5'UTR	241	extragenic	NA	5'UTR:241
hCoV-19/Egypt/NRC-6143/2020|EPI_ISL_2232256|2020-06-29	3037	C	T	3012	29879	NSP3	F106F	SNP_silent	Predicted phosphoesterase, papain-like proteinase	NSP3:F106F
hCoV-19/Egypt/NRC-6143/2020|EPI_ISL_2232256|2020-06-29	4002	C	T	3977	29879	NSP3	T428I	SNP	Predicted phosphoesterase, papain-like proteinase	NSP3:T428I
hCoV-19/Egypt/NRC-6143/2020|EPI_ISL_2232256|2020-06-29	7623	T	G	7598	29879	NSP3	V1635G	SNP	Predicted phosphoesterase, papain-like proteinase	NSP3:V1635G
hCoV-19/Egypt/NRC-6143/2020|EPI_ISL_2232256|2020-06-29	7626	A	G	7601	29879	NSP3	N1636S	SNP	Predicted phosphoesterase, papain-like proteinase	NSP3:N1636S
hCoV-19/Egypt/NRC-6143/2020|EPI_ISL_2232256|2020-06-29	8655	C	T	8630	29879	NSP4	S34F	SNP	Transmembrane protein	NSP4:S34F
hCoV-19/Egypt/NRC-6143/2020|EPI_ISL_2232256|2020-06-29	8658	A	G	8633	29879	NSP4	K35R	SNP	Transmembrane protein	NSP4:K35R
hCoV-19/Egypt/NRC-6143/2020|EPI_ISL_2232256|2020-06-29	13536	C	T	13511	29879	NSP12b	Y23Y	SNP_silent	RNA-dependent RNA polymerase, post-ribosomal frameshift	NSP12b:Y23Y
hCoV-19/Egypt/NRC-6143/2020|EPI_ISL_2232256|2020-06-29	14408	C	T	14383	29879	NSP12b	P314L	SNP	RNA-dependent RNA polymerase, post-ribosomal frameshift	NSP12b:P314L
hCoV-19/Egypt/NRC-6143/2020|EPI_ISL_2232256|2020-06-29	16470	C	T	16445	29879	NSP13	P78P	SNP_silent	Helicase	NSP13:P78P
hCoV-19/Egypt/NRC-6143/2020|EPI_ISL_2232256|2020-06-29	21163	A	T	21138	29879	NSP16	I169L	SNP	2'-O-ribose methyltransferase	NSP16:I169L
hCoV-19/Egypt/NRC-6143/2020|EPI_ISL_2232256|2020-06-29	21166	A	T	21141	29879	NSP16	K170*	SNP_stop	2'-O-ribose methyltransferase	NSP16:K170*
hCoV-19/Egypt/NRC-6143/2020|EPI_ISL_2232256|2020-06-29	23403	A	G	23378	29879	S	D614G	SNP	Spike	S:D614G
hCoV-19/Egypt/NRC-6143/2020|EPI_ISL_2232256|2020-06-29	29689	.	C	29665	29879	3'UTR	29689	extragenic	NA	3'UTR:29689
hCoV-19/Egypt/NRC-6168/2020|EPI_ISL_2232279|2020-07-01	30	A	T	5	29878	5'UTR	30	extragenic	NA	5'UTR:30
hCoV-19/Egypt/NRC-6168/2020|EPI_ISL_2232279|2020-07-01	241	C	T	216	29878	5'UTR	241	extragenic	NA	5'UTR:241
hCoV-19/Egypt/NRC-6168/2020|EPI_ISL_2232279|2020-07-01	3037	C	T	3012	29878	NSP3	F106F	SNP_silent	Predicted phosphoesterase, papain-like proteinase	NSP3:F106F
hCoV-19/Egypt/NRC-6168/2020|EPI_ISL_2232279|2020-07-01	4002	C	T	3977	29878	NSP3	T428I	SNP	Predicted phosphoesterase, papain-like proteinase	NSP3:T428I
hCoV-19/Egypt/NRC-6168/2020|EPI_ISL_2232279|2020-07-01	6710	G	T	6685	29878	NSP3	V1331F	SNP	Predicted phosphoesterase, papain-like proteinase	NSP3:V1331F
hCoV-19/Egypt/NRC-6168/2020|EPI_ISL_2232279|2020-07-01	6869	A	T	6844	29878	NSP3	T1384S	SNP	Predicted phosphoesterase, papain-like proteinase	NSP3:T1384S
hCoV-19/Egypt/NRC-6168/2020|EPI_ISL_2232279|2020-07-01	7623	T	G	7598	29878	NSP3	V1635G	SNP	Predicted phosphoesterase, papain-like proteinase	NSP3:V1635G
hCoV-19/Egypt/NRC-6168/2020|EPI_ISL_2232279|2020-07-01	7626	A	G	7601	29878	NSP3	N1636S	SNP	Predicted phosphoesterase, papain-like proteinase	NSP3:N1636S
hCoV-19/Egypt/NRC-6168/2020|EPI_ISL_2232279|2020-07-01	10097	G	A	10072	29878	NSP5	G15S	SNP	3C-like proteinase	NSP5:G15S
hCoV-19/Egypt/NRC-6168/2020|EPI_ISL_2232279|2020-07-01	12115	C	T	12090	29878	NSP8	S8S	SNP_silent	Non-Structural Protein 8	NSP8:S8S
hCoV-19/Egypt/NRC-6168/2020|EPI_ISL_2232279|2020-07-01	12534	C	T	12509	29878	NSP8	T148I	SNP	Non-Structural Protein 8	NSP8:T148I
hCoV-19/Egypt/NRC-6168/2020|EPI_ISL_2232279|2020-07-01	13536	C	T	13511	29878	NSP12b	Y23Y	SNP_silent	RNA-dependent RNA polymerase, post-ribosomal frameshift	NSP12b:Y23Y
hCoV-19/Egypt/NRC-6168/2020|EPI_ISL_2232279|2020-07-01	14408	C	T	14383	29878	NSP12b	P314L	SNP	RNA-dependent RNA polymerase, post-ribosomal frameshift	NSP12b:P314L
hCoV-19/Egypt/NRC-6168/2020|EPI_ISL_2232279|2020-07-01	16470	C	T	16445	29878	NSP13	P78P	SNP_silent	Helicase	NSP13:P78P
hCoV-19/Egypt/NRC-6168/2020|EPI_ISL_2232279|2020-07-01	21163	A	T	21138	29878	NSP16	I169L	SNP	2'-O-ribose methyltransferase	NSP16:I169L
hCoV-19/Egypt/NRC-6168/2020|EPI_ISL_2232279|2020-07-01	21166	A	T	21141	29878	NSP16	K170*	SNP_stop	2'-O-ribose methyltransferase	NSP16:K170*
hCoV-19/Egypt/NRC-6168/2020|EPI_ISL_2232279|2020-07-01	23403	A	G	23378	29878	S	D614G	SNP	Spike	S:D614G
hCoV-19/Egypt/NRC-6168/2020|EPI_ISL_2232279|2020-07-01	27672	T	A	27647	29878	ORF7a	V93V	SNP_silent	ORF7a protein	ORF7a:V93V
hCoV-19/Egypt/NRC-6168/2020|EPI_ISL_2232279|2020-07-01	28881	GGG	AAC	28856	29878	N	RG203KR	SNP	Nucleocapsid protein	N:RG203KR
hCoV-19/Egypt/NRC-6168/2020|EPI_ISL_2232279|2020-07-01	28908	G	T	28883	29878	N	G212V	SNP	Nucleocapsid protein	N:G212V
hCoV-19/Egypt/NRC-6168/2020|EPI_ISL_2232279|2020-07-01	29706	G	T	29681	29878	3'UTR	29706	extragenic	NA	3'UTR:29706
hCoV-19/Egypt/NRC-6179/2020|EPI_ISL_2232282|2020-06-30	30	.	C	6	29879	5'UTR	30	extragenic	NA	5'UTR:30
hCoV-19/Egypt/NRC-6179/2020|EPI_ISL_2232282|2020-06-30	241	C	T	217	29879	5'UTR	241	extragenic	NA	5'UTR:241
hCoV-19/Egypt/NRC-6179/2020|EPI_ISL_2232282|2020-06-30	3037	C	T	3013	29879	NSP3	F106F	SNP_silent	Predicted phosphoesterase, papain-like proteinase	NSP3:F106F
hCoV-19/Egypt/NRC-6179/2020|EPI_ISL_2232282|2020-06-30	6866	A	T	6842	29879	NSP3	N1383Y	SNP	Predicted phosphoesterase, papain-like proteinase	NSP3:N1383Y
hCoV-19/Egypt/NRC-6179/2020|EPI_ISL_2232282|2020-06-30	6869	A	T	6845	29879	NSP3	T1384S	SNP	Predicted phosphoesterase, papain-like proteinase	NSP3:T1384S
hCoV-19/Egypt/NRC-6179/2020|EPI_ISL_2232282|2020-06-30	7623	T	G	7599	29879	NSP3	V1635G	SNP	Predicted phosphoesterase, papain-like proteinase	NSP3:V1635G
hCoV-19/Egypt/NRC-6179/2020|EPI_ISL_2232282|2020-06-30	7626	A	G	7602	29879	NSP3	N1636S	SNP	Predicted phosphoesterase, papain-like proteinase	NSP3:N1636S
hCoV-19/Egypt/NRC-6179/2020|EPI_ISL_2232282|2020-06-30	8655	C	T	8631	29879	NSP4	S34F	SNP	Transmembrane protein	NSP4:S34F
hCoV-19/Egypt/NRC-6179/2020|EPI_ISL_2232282|2020-06-30	8658	A	G	8634	29879	NSP4	K35R	SNP	Transmembrane protein	NSP4:K35R
hCoV-19/Egypt/NRC-6179/2020|EPI_ISL_2232282|2020-06-30	14408	C	T	14384	29879	NSP12b	P314L	SNP	RNA-dependent RNA polymerase, post-ribosomal frameshift	NSP12b:P314L
hCoV-19/Egypt/NRC-6179/2020|EPI_ISL_2232282|2020-06-30	18877	C	T	18853	29879	NSP14	C279C	SNP_silent	3'-to-5' exonuclease	NSP14:C279C
hCoV-19/Egypt/NRC-6179/2020|EPI_ISL_2232282|2020-06-30	19006	G	T	18982	29879	NSP14	A323S	SNP	3'-to-5' exonuclease	NSP14:A323S
hCoV-19/Egypt/NRC-6179/2020|EPI_ISL_2232282|2020-06-30	19298	A	C	19274	29879	NSP14	Y420S	SNP	3'-to-5' exonuclease	NSP14:Y420S
hCoV-19/Egypt/NRC-6179/2020|EPI_ISL_2232282|2020-06-30	19301	TA	AT	19277	29879	NSP14	V421D	SNP	3'-to-5' exonuclease	NSP14:V421D
hCoV-19/Egypt/NRC-6179/2020|EPI_ISL_2232282|2020-06-30	21163	A	T	21139	29879	NSP16	I169L	SNP	2'-O-ribose methyltransferase	NSP16:I169L
hCoV-19/Egypt/NRC-6179/2020|EPI_ISL_2232282|2020-06-30	21166	A	T	21142	29879	NSP16	K170*	SNP_stop	2'-O-ribose methyltransferase	NSP16:K170*
hCoV-19/Egypt/NRC-6179/2020|EPI_ISL_2232282|2020-06-30	23403	A	G	23379	29879	S	D614G	SNP	Spike	S:D614G
hCoV-19/Egypt/NRC-6179/2020|EPI_ISL_2232282|2020-06-30	25563	G	T	25539	29879	ORF3a	Q57H	SNP	ORF3a protein	ORF3a:Q57H
hCoV-19/Egypt/NRC-6179/2020|EPI_ISL_2232282|2020-06-30	26735	C	T	26711	29879	M	Y71Y	SNP_silent	Membrane	M:Y71Y
hCoV-19/Egypt/NRC-6179/2020|EPI_ISL_2232282|2020-06-30	29861	GG	AA	29837	29879	3'UTR	29861	extragenic	NA	3'UTR:29861
hCoV-19/Egypt/NRC-6181/2020|EPI_ISL_2232280|2020-06-30	30	A	T	5	29878	5'UTR	30	extragenic	NA	5'UTR:30
hCoV-19/Egypt/NRC-6181/2020|EPI_ISL_2232280|2020-06-30	241	C	T	216	29878	5'UTR	241	extragenic	NA	5'UTR:241
hCoV-19/Egypt/NRC-6181/2020|EPI_ISL_2232280|2020-06-30	3037	C	T	3012	29878	NSP3	F106F	SNP_silent	Predicted phosphoesterase, papain-like proteinase	NSP3:F106F
hCoV-19/Egypt/NRC-6181/2020|EPI_ISL_2232280|2020-06-30	6866	A	T	6841	29878	NSP3	N1383Y	SNP	Predicted phosphoesterase, papain-like proteinase	NSP3:N1383Y
hCoV-19/Egypt/NRC-6181/2020|EPI_ISL_2232280|2020-06-30	6869	A	T	6844	29878	NSP3	T1384S	SNP	Predicted phosphoesterase, papain-like proteinase	NSP3:T1384S
hCoV-19/Egypt/NRC-6181/2020|EPI_ISL_2232280|2020-06-30	7623	T	G	7598	29878	NSP3	V1635G	SNP	Predicted phosphoesterase, papain-like proteinase	NSP3:V1635G
hCoV-19/Egypt/NRC-6181/2020|EPI_ISL_2232280|2020-06-30	7626	A	G	7601	29878	NSP3	N1636S	SNP	Predicted phosphoesterase, papain-like proteinase	NSP3:N1636S
hCoV-19/Egypt/NRC-6181/2020|EPI_ISL_2232280|2020-06-30	14408	C	T	14383	29878	NSP12b	P314L	SNP	RNA-dependent RNA polymerase, post-ribosomal frameshift	NSP12b:P314L
hCoV-19/Egypt/NRC-6181/2020|EPI_ISL_2232280|2020-06-30	18877	C	T	18852	29878	NSP14	C279C	SNP_silent	3'-to-5' exonuclease	NSP14:C279C
hCoV-19/Egypt/NRC-6181/2020|EPI_ISL_2232280|2020-06-30	19006	G	T	18981	29878	NSP14	A323S	SNP	3'-to-5' exonuclease	NSP14:A323S
hCoV-19/Egypt/NRC-6181/2020|EPI_ISL_2232280|2020-06-30	19298	A	G	19273	29878	NSP14	Y420C	SNP	3'-to-5' exonuclease	NSP14:Y420C
hCoV-19/Egypt/NRC-6181/2020|EPI_ISL_2232280|2020-06-30	19302	A	T	19277	29878	NSP14	V421V	SNP_silent	3'-to-5' exonuclease	NSP14:V421V
hCoV-19/Egypt/NRC-6181/2020|EPI_ISL_2232280|2020-06-30	21163	A	T	21138	29878	NSP16	I169L	SNP	2'-O-ribose methyltransferase	NSP16:I169L
hCoV-19/Egypt/NRC-6181/2020|EPI_ISL_2232280|2020-06-30	21166	A	T	21141	29878	NSP16	K170*	SNP_stop	2'-O-ribose methyltransferase	NSP16:K170*
hCoV-19/Egypt/NRC-6181/2020|EPI_ISL_2232280|2020-06-30	23403	A	G	23378	29878	S	D614G	SNP	Spike	S:D614G
hCoV-19/Egypt/NRC-6181/2020|EPI_ISL_2232280|2020-06-30	25563	G	T	25538	29878	ORF3a	Q57H	SNP	ORF3a protein	ORF3a:Q57H
hCoV-19/Egypt/NRC-6181/2020|EPI_ISL_2232280|2020-06-30	26735	C	T	26710	29878	M	Y71Y	SNP_silent	Membrane	M:Y71Y
hCoV-19/Egypt/NRC-6181/2020|EPI_ISL_2232280|2020-06-30	29857	C	A	29832	29878	3'UTR	29857	extragenic	NA	3'UTR:29857
hCoV-19/Egypt/NRC-6186/2020|EPI_ISL_2232271|2020-07-01	30	A	T	5	29878	5'UTR	30	extragenic	NA	5'UTR:30
hCoV-19/Egypt/NRC-6186/2020|EPI_ISL_2232271|2020-07-01	241	C	T	216	29878	5'UTR	241	extragenic	NA	5'UTR:241
hCoV-19/Egypt/NRC-6186/2020|EPI_ISL_2232271|2020-07-01	1875	C	T	1850	29878	NSP2	A357V	SNP	Non-Structural protein 2	NSP2:A357V
hCoV-19/Egypt/NRC-6186/2020|EPI_ISL_2232271|2020-07-01	3037	C	T	3012	29878	NSP3	F106F	SNP_silent	Predicted phosphoesterase, papain-like proteinase	NSP3:F106F
hCoV-19/Egypt/NRC-6186/2020|EPI_ISL_2232271|2020-07-01	6866	A	T	6841	29878	NSP3	N1383Y	SNP	Predicted phosphoesterase, papain-like proteinase	NSP3:N1383Y
hCoV-19/Egypt/NRC-6186/2020|EPI_ISL_2232271|2020-07-01	6869	A	T	6844	29878	NSP3	T1384S	SNP	Predicted phosphoesterase, papain-like proteinase	NSP3:T1384S
hCoV-19/Egypt/NRC-6186/2020|EPI_ISL_2232271|2020-07-01	7623	T	G	7598	29878	NSP3	V1635G	SNP	Predicted phosphoesterase, papain-like proteinase	NSP3:V1635G
hCoV-19/Egypt/NRC-6186/2020|EPI_ISL_2232271|2020-07-01	7626	A	G	7601	29878	NSP3	N1636S	SNP	Predicted phosphoesterase, papain-like proteinase	NSP3:N1636S
hCoV-19/Egypt/NRC-6186/2020|EPI_ISL_2232271|2020-07-01	8655	C	T	8630	29878	NSP4	S34F	SNP	Transmembrane protein	NSP4:S34F
hCoV-19/Egypt/NRC-6186/2020|EPI_ISL_2232271|2020-07-01	8658	A	G	8633	29878	NSP4	K35R	SNP	Transmembrane protein	NSP4:K35R
hCoV-19/Egypt/NRC-6186/2020|EPI_ISL_2232271|2020-07-01	14408	C	T	14383	29878	NSP12b	P314L	SNP	RNA-dependent RNA polymerase, post-ribosomal frameshift	NSP12b:P314L
hCoV-19/Egypt/NRC-6186/2020|EPI_ISL_2232271|2020-07-01	18877	C	T	18852	29878	NSP14	C279C	SNP_silent	3'-to-5' exonuclease	NSP14:C279C
hCoV-19/Egypt/NRC-6186/2020|EPI_ISL_2232271|2020-07-01	19006	G	T	18981	29878	NSP14	A323S	SNP	3'-to-5' exonuclease	NSP14:A323S
hCoV-19/Egypt/NRC-6186/2020|EPI_ISL_2232271|2020-07-01	21163	A	T	21138	29878	NSP16	I169L	SNP	2'-O-ribose methyltransferase	NSP16:I169L
hCoV-19/Egypt/NRC-6186/2020|EPI_ISL_2232271|2020-07-01	21166	A	T	21141	29878	NSP16	K170*	SNP_stop	2'-O-ribose methyltransferase	NSP16:K170*
hCoV-19/Egypt/NRC-6186/2020|EPI_ISL_2232271|2020-07-01	23403	A	G	23378	29878	S	D614G	SNP	Spike	S:D614G
hCoV-19/Egypt/NRC-6186/2020|EPI_ISL_2232271|2020-07-01	25563	G	T	25538	29878	ORF3a	Q57H	SNP	ORF3a protein	ORF3a:Q57H
hCoV-19/Egypt/NRC-6186/2020|EPI_ISL_2232271|2020-07-01	26735	C	T	26710	29878	M	Y71Y	SNP_silent	Membrane	M:Y71Y
hCoV-19/Egypt/NRC-6264/2020|EPI_ISL_2232262|2020-07-04	30	A	T	5	29878	5'UTR	30	extragenic	NA	5'UTR:30
hCoV-19/Egypt/NRC-6264/2020|EPI_ISL_2232262|2020-07-04	241	C	T	216	29878	5'UTR	241	extragenic	NA	5'UTR:241
hCoV-19/Egypt/NRC-6264/2020|EPI_ISL_2232262|2020-07-04	3037	C	T	3012	29878	NSP3	F106F	SNP_silent	Predicted phosphoesterase, papain-like proteinase	NSP3:F106F
hCoV-19/Egypt/NRC-6264/2020|EPI_ISL_2232262|2020-07-04	4002	C	T	3977	29878	NSP3	T428I	SNP	Predicted phosphoesterase, papain-like proteinase	NSP3:T428I
hCoV-19/Egypt/NRC-6264/2020|EPI_ISL_2232262|2020-07-04	6869	A	T	6844	29878	NSP3	T1384S	SNP	Predicted phosphoesterase, papain-like proteinase	NSP3:T1384S
hCoV-19/Egypt/NRC-6264/2020|EPI_ISL_2232262|2020-07-04	7623	T	G	7598	29878	NSP3	V1635G	SNP	Predicted phosphoesterase, papain-like proteinase	NSP3:V1635G
hCoV-19/Egypt/NRC-6264/2020|EPI_ISL_2232262|2020-07-04	7626	A	G	7601	29878	NSP3	N1636S	SNP	Predicted phosphoesterase, papain-like proteinase	NSP3:N1636S
hCoV-19/Egypt/NRC-6264/2020|EPI_ISL_2232262|2020-07-04	8655	C	T	8630	29878	NSP4	S34F	SNP	Transmembrane protein	NSP4:S34F
hCoV-19/Egypt/NRC-6264/2020|EPI_ISL_2232262|2020-07-04	8658	A	G	8633	29878	NSP4	K35R	SNP	Transmembrane protein	NSP4:K35R
hCoV-19/Egypt/NRC-6264/2020|EPI_ISL_2232262|2020-07-04	10097	G	A	10072	29878	NSP5	G15S	SNP	3C-like proteinase	NSP5:G15S
hCoV-19/Egypt/NRC-6264/2020|EPI_ISL_2232262|2020-07-04	12534	C	T	12509	29878	NSP8	T148I	SNP	Non-Structural Protein 8	NSP8:T148I
hCoV-19/Egypt/NRC-6264/2020|EPI_ISL_2232262|2020-07-04	13536	C	T	13511	29878	NSP12b	Y23Y	SNP_silent	RNA-dependent RNA polymerase, post-ribosomal frameshift	NSP12b:Y23Y
hCoV-19/Egypt/NRC-6264/2020|EPI_ISL_2232262|2020-07-04	14408	C	T	14383	29878	NSP12b	P314L	SNP	RNA-dependent RNA polymerase, post-ribosomal frameshift	NSP12b:P314L
hCoV-19/Egypt/NRC-6264/2020|EPI_ISL_2232262|2020-07-04	19298	A	C	19273	29878	NSP14	Y420S	SNP	3'-to-5' exonuclease	NSP14:Y420S
hCoV-19/Egypt/NRC-6264/2020|EPI_ISL_2232262|2020-07-04	19301	TA	CT	19276	29878	NSP14	V421A	SNP	3'-to-5' exonuclease	NSP14:V421A
hCoV-19/Egypt/NRC-6264/2020|EPI_ISL_2232262|2020-07-04	21163	A	T	21138	29878	NSP16	I169L	SNP	2'-O-ribose methyltransferase	NSP16:I169L
hCoV-19/Egypt/NRC-6264/2020|EPI_ISL_2232262|2020-07-04	21166	A	T	21141	29878	NSP16	K170*	SNP_stop	2'-O-ribose methyltransferase	NSP16:K170*
hCoV-19/Egypt/NRC-6264/2020|EPI_ISL_2232262|2020-07-04	23403	A	G	23378	29878	S	D614G	SNP	Spike	S:D614G
hCoV-19/Egypt/NRC-6264/2020|EPI_ISL_2232262|2020-07-04	23731	C	T	23706	29878	S	T723T	SNP_silent	Spike	S:T723T
hCoV-19/Egypt/NRC-6264/2020|EPI_ISL_2232262|2020-07-04	28881	GGG	AAC	28856	29878	N	RG203KR	SNP	Nucleocapsid protein	N:RG203KR
hCoV-19/Egypt/NRC-6264/2020|EPI_ISL_2232262|2020-07-04	28908	G	T	28883	29878	N	G212V	SNP	Nucleocapsid protein	N:G212V
hCoV-19/Egypt/NRC-6630/2020|EPI_ISL_2232357|2020-09-09	30	A	T	5	29878	5'UTR	30	extragenic	NA	5'UTR:30
hCoV-19/Egypt/NRC-6630/2020|EPI_ISL_2232357|2020-09-09	241	C	T	216	29878	5'UTR	241	extragenic	NA	5'UTR:241
hCoV-19/Egypt/NRC-6630/2020|EPI_ISL_2232357|2020-09-09	2439	A	T	2414	29878	NSP2	E545V	SNP	Non-Structural protein 2	NSP2:E545V
hCoV-19/Egypt/NRC-6630/2020|EPI_ISL_2232357|2020-09-09	3037	C	T	3012	29878	NSP3	F106F	SNP_silent	Predicted phosphoesterase, papain-like proteinase	NSP3:F106F
hCoV-19/Egypt/NRC-6630/2020|EPI_ISL_2232357|2020-09-09	6466	A	G	6441	29878	NSP3	K1249K	SNP_silent	Predicted phosphoesterase, papain-like proteinase	NSP3:K1249K
hCoV-19/Egypt/NRC-6630/2020|EPI_ISL_2232357|2020-09-09	8240	C	T	8215	29878	NSP3	H1841Y	SNP	Predicted phosphoesterase, papain-like proteinase	NSP3:H1841Y
hCoV-19/Egypt/NRC-6630/2020|EPI_ISL_2232357|2020-09-09	10340	C	T	10315	29878	NSP5	P96S	SNP	3C-like proteinase	NSP5:P96S
hCoV-19/Egypt/NRC-6630/2020|EPI_ISL_2232357|2020-09-09	14408	C	T	14383	29878	NSP12b	P314L	SNP	RNA-dependent RNA polymerase, post-ribosomal frameshift	NSP12b:P314L
hCoV-19/Egypt/NRC-6630/2020|EPI_ISL_2232357|2020-09-09	23403	A	G	23378	29878	S	D614G	SNP	Spike	S:D614G
hCoV-19/Egypt/NRC-6630/2020|EPI_ISL_2232357|2020-09-09	25513	C	T	25488	29878	ORF3a	L41F	SNP	ORF3a protein	ORF3a:L41F
hCoV-19/Egypt/NRC-6630/2020|EPI_ISL_2232357|2020-09-09	26858	C	T	26833	29878	M	F112F	SNP_silent	Membrane	M:F112F
hCoV-19/Egypt/NRC-6630/2020|EPI_ISL_2232357|2020-09-09	26882	C	T	26857	29878	M	L120L	SNP_silent	Membrane	M:L120L
hCoV-19/Egypt/NRC-6630/2020|EPI_ISL_2232357|2020-09-09	29633	T	C	29608	29878	ORF10	Y26H	SNP	ORF10 protein	ORF10:Y26H
hCoV-19/Egypt/NRC-6630/2020|EPI_ISL_2232357|2020-09-09	29862	G	A	29837	29878	3'UTR	29862	extragenic	NA	3'UTR:29862
hCoV-19/Egypt/NRC-6636/2020|EPI_ISL_2232275|2020-09-10	30	A	T	5	29878	5'UTR	30	extragenic	NA	5'UTR:30
hCoV-19/Egypt/NRC-6636/2020|EPI_ISL_2232275|2020-09-10	241	C	T	216	29878	5'UTR	241	extragenic	NA	5'UTR:241
hCoV-19/Egypt/NRC-6636/2020|EPI_ISL_2232275|2020-09-10	1000	T	C	975	29878	NSP2	S65S	SNP_silent	Non-Structural protein 2	NSP2:S65S
hCoV-19/Egypt/NRC-6636/2020|EPI_ISL_2232275|2020-09-10	2534	G	A	2509	29878	NSP2	V577I	SNP	Non-Structural protein 2	NSP2:V577I
hCoV-19/Egypt/NRC-6636/2020|EPI_ISL_2232275|2020-09-10	3037	C	T	3012	29878	NSP3	F106F	SNP_silent	Predicted phosphoesterase, papain-like proteinase	NSP3:F106F
hCoV-19/Egypt/NRC-6636/2020|EPI_ISL_2232275|2020-09-10	4002	C	T	3977	29878	NSP3	T428I	SNP	Predicted phosphoesterase, papain-like proteinase	NSP3:T428I
hCoV-19/Egypt/NRC-6636/2020|EPI_ISL_2232275|2020-09-10	6869	A	T	6844	29878	NSP3	T1384S	SNP	Predicted phosphoesterase, papain-like proteinase	NSP3:T1384S
hCoV-19/Egypt/NRC-6636/2020|EPI_ISL_2232275|2020-09-10	7623	T	G	7598	29878	NSP3	V1635G	SNP	Predicted phosphoesterase, papain-like proteinase	NSP3:V1635G
hCoV-19/Egypt/NRC-6636/2020|EPI_ISL_2232275|2020-09-10	7626	A	G	7601	29878	NSP3	N1636S	SNP	Predicted phosphoesterase, papain-like proteinase	NSP3:N1636S
hCoV-19/Egypt/NRC-6636/2020|EPI_ISL_2232275|2020-09-10	8655	C	T	8630	29878	NSP4	S34F	SNP	Transmembrane protein	NSP4:S34F
hCoV-19/Egypt/NRC-6636/2020|EPI_ISL_2232275|2020-09-10	8658	A	G	8633	29878	NSP4	K35R	SNP	Transmembrane protein	NSP4:K35R
hCoV-19/Egypt/NRC-6636/2020|EPI_ISL_2232275|2020-09-10	10097	G	A	10072	29878	NSP5	G15S	SNP	3C-like proteinase	NSP5:G15S
hCoV-19/Egypt/NRC-6636/2020|EPI_ISL_2232275|2020-09-10	12410	A	G	12385	29878	NSP8	I107V	SNP	Non-Structural Protein 8	NSP8:I107V
hCoV-19/Egypt/NRC-6636/2020|EPI_ISL_2232275|2020-09-10	12534	C	T	12509	29878	NSP8	T148I	SNP	Non-Structural Protein 8	NSP8:T148I
hCoV-19/Egypt/NRC-6636/2020|EPI_ISL_2232275|2020-09-10	13536	C	T	13511	29878	NSP12b	Y23Y	SNP_silent	RNA-dependent RNA polymerase, post-ribosomal frameshift	NSP12b:Y23Y
hCoV-19/Egypt/NRC-6636/2020|EPI_ISL_2232275|2020-09-10	14408	C	T	14383	29878	NSP12b	P314L	SNP	RNA-dependent RNA polymerase, post-ribosomal frameshift	NSP12b:P314L
hCoV-19/Egypt/NRC-6636/2020|EPI_ISL_2232275|2020-09-10	15240	C	T	15215	29878	NSP12b	N591N	SNP_silent	RNA-dependent RNA polymerase, post-ribosomal frameshift	NSP12b:N591N
hCoV-19/Egypt/NRC-6636/2020|EPI_ISL_2232275|2020-09-10	18520	G	T	18495	29878	NSP14	V161L	SNP	3'-to-5' exonuclease	NSP14:V161L
hCoV-19/Egypt/NRC-6636/2020|EPI_ISL_2232275|2020-09-10	19524	C	T	19499	29878	NSP14	L495L	SNP_silent	3'-to-5' exonuclease	NSP14:L495L
hCoV-19/Egypt/NRC-6636/2020|EPI_ISL_2232275|2020-09-10	21163	A	T	21138	29878	NSP16	I169L	SNP	2'-O-ribose methyltransferase	NSP16:I169L
hCoV-19/Egypt/NRC-6636/2020|EPI_ISL_2232275|2020-09-10	21166	A	T	21141	29878	NSP16	K170*	SNP_stop	2'-O-ribose methyltransferase	NSP16:K170*
hCoV-19/Egypt/NRC-6636/2020|EPI_ISL_2232275|2020-09-10	23403	A	G	23378	29878	S	D614G	SNP	Spike	S:D614G
hCoV-19/Egypt/NRC-6636/2020|EPI_ISL_2232275|2020-09-10	23593	G	T	23568	29878	S	Q677H	SNP	Spike	S:Q677H
hCoV-19/Egypt/NRC-6636/2020|EPI_ISL_2232275|2020-09-10	23731	C	T	23706	29878	S	T723T	SNP_silent	Spike	S:T723T
hCoV-19/Egypt/NRC-6636/2020|EPI_ISL_2232275|2020-09-10	28209	G	C	28184	29878	ORF8	E106Q	SNP	ORF8 protein	ORF8:E106Q
hCoV-19/Egypt/NRC-6636/2020|EPI_ISL_2232275|2020-09-10	28314	G	T	28289	29878	N	R14L	SNP	Nucleocapsid protein	N:R14L
hCoV-19/Egypt/NRC-6636/2020|EPI_ISL_2232275|2020-09-10	28846	C	T	28821	29878	N	R191R	SNP_silent	Nucleocapsid protein	N:R191R
hCoV-19/Egypt/NRC-6636/2020|EPI_ISL_2232275|2020-09-10	28877	AG	TC	28852	29878	N	S201S	SNP_silent	Nucleocapsid protein	N:S201S
hCoV-19/Egypt/NRC-6636/2020|EPI_ISL_2232275|2020-09-10	28881	GGG	AAC	28856	29878	N	RG203KR	SNP	Nucleocapsid protein	N:RG203KR
hCoV-19/Egypt/NRC-6636/2020|EPI_ISL_2232275|2020-09-10	28908	G	T	28883	29878	N	G212V	SNP	Nucleocapsid protein	N:G212V
hCoV-19/Egypt/NRC-6839/2020|EPI_ISL_2232273|2020-10-04	30	A	T	5	29878	5'UTR	30	extragenic	NA	5'UTR:30
hCoV-19/Egypt/NRC-6839/2020|EPI_ISL_2232273|2020-10-04	241	C	T	216	29878	5'UTR	241	extragenic	NA	5'UTR:241
hCoV-19/Egypt/NRC-6839/2020|EPI_ISL_2232273|2020-10-04	3037	C	T	3012	29878	NSP3	F106F	SNP_silent	Predicted phosphoesterase, papain-like proteinase	NSP3:F106F
hCoV-19/Egypt/NRC-6839/2020|EPI_ISL_2232273|2020-10-04	3134	G	T	3109	29878	NSP3	G139C	SNP	Predicted phosphoesterase, papain-like proteinase	NSP3:G139C
hCoV-19/Egypt/NRC-6839/2020|EPI_ISL_2232273|2020-10-04	6869	A	T	6844	29878	NSP3	T1384S	SNP	Predicted phosphoesterase, papain-like proteinase	NSP3:T1384S
hCoV-19/Egypt/NRC-6839/2020|EPI_ISL_2232273|2020-10-04	7623	T	G	7598	29878	NSP3	V1635G	SNP	Predicted phosphoesterase, papain-like proteinase	NSP3:V1635G
hCoV-19/Egypt/NRC-6839/2020|EPI_ISL_2232273|2020-10-04	7626	A	G	7601	29878	NSP3	N1636S	SNP	Predicted phosphoesterase, papain-like proteinase	NSP3:N1636S
hCoV-19/Egypt/NRC-6839/2020|EPI_ISL_2232273|2020-10-04	14408	C	T	14383	29878	NSP12b	P314L	SNP	RNA-dependent RNA polymerase, post-ribosomal frameshift	NSP12b:P314L
hCoV-19/Egypt/NRC-6839/2020|EPI_ISL_2232273|2020-10-04	19298	A	G	19273	29878	NSP14	Y420C	SNP	3'-to-5' exonuclease	NSP14:Y420C
hCoV-19/Egypt/NRC-6839/2020|EPI_ISL_2232273|2020-10-04	21163	A	T	21138	29878	NSP16	I169L	SNP	2'-O-ribose methyltransferase	NSP16:I169L
hCoV-19/Egypt/NRC-6839/2020|EPI_ISL_2232273|2020-10-04	21166	A	T	21141	29878	NSP16	K170*	SNP_stop	2'-O-ribose methyltransferase	NSP16:K170*
hCoV-19/Egypt/NRC-6839/2020|EPI_ISL_2232273|2020-10-04	23224	G	T	23199	29878	S	E554D	SNP	Spike	S:E554D
hCoV-19/Egypt/NRC-6839/2020|EPI_ISL_2232273|2020-10-04	23403	A	G	23378	29878	S	D614G	SNP	Spike	S:D614G
hCoV-19/Egypt/NRC-6839/2020|EPI_ISL_2232273|2020-10-04	25563	G	T	25538	29878	ORF3a	Q57H	SNP	ORF3a protein	ORF3a:Q57H
hCoV-19/Egypt/NRC-6839/2020|EPI_ISL_2232273|2020-10-04	25975	T	C	25950	29878	ORF3a	S195P	SNP	ORF3a protein	ORF3a:S195P
hCoV-19/Egypt/NRC-6839/2020|EPI_ISL_2232273|2020-10-04	26534	C	T	26509	29878	M	S4S	SNP_silent	Membrane	M:S4S
hCoV-19/Egypt/NRC-6839/2020|EPI_ISL_2232273|2020-10-04	28849	C	T	28824	29878	N	N192N	SNP_silent	Nucleocapsid protein	N:N192N
hCoV-19/Egypt/NRC-6839/2020|EPI_ISL_2232273|2020-10-04	28975	G	A	28950	29878	N	M234I	SNP	Nucleocapsid protein	N:M234I
hCoV-19/Egypt/NRC-6839/2020|EPI_ISL_2232273|2020-10-04	29200	C	T	29175	29878	N	P309P	SNP_silent	Nucleocapsid protein	N:P309P
hCoV-19/Egypt/NRC-6883/2020|EPI_ISL_2232260|2020-10-13	30	A	T	5	29878	5'UTR	30	extragenic	NA	5'UTR:30
hCoV-19/Egypt/NRC-6883/2020|EPI_ISL_2232260|2020-10-13	241	C	T	216	29878	5'UTR	241	extragenic	NA	5'UTR:241
hCoV-19/Egypt/NRC-6883/2020|EPI_ISL_2232260|2020-10-13	3037	C	T	3012	29878	NSP3	F106F	SNP_silent	Predicted phosphoesterase, papain-like proteinase	NSP3:F106F
hCoV-19/Egypt/NRC-6883/2020|EPI_ISL_2232260|2020-10-13	4002	C	T	3977	29878	NSP3	T428I	SNP	Predicted phosphoesterase, papain-like proteinase	NSP3:T428I
hCoV-19/Egypt/NRC-6883/2020|EPI_ISL_2232260|2020-10-13	4784	C	T	4759	29878	NSP3	L689F	SNP	Predicted phosphoesterase, papain-like proteinase	NSP3:L689F
hCoV-19/Egypt/NRC-6883/2020|EPI_ISL_2232260|2020-10-13	6866	A	T	6841	29878	NSP3	N1383Y	SNP	Predicted phosphoesterase, papain-like proteinase	NSP3:N1383Y
hCoV-19/Egypt/NRC-6883/2020|EPI_ISL_2232260|2020-10-13	6869	A	T	6844	29878	NSP3	T1384S	SNP	Predicted phosphoesterase, papain-like proteinase	NSP3:T1384S
hCoV-19/Egypt/NRC-6883/2020|EPI_ISL_2232260|2020-10-13	7623	T	G	7598	29878	NSP3	V1635G	SNP	Predicted phosphoesterase, papain-like proteinase	NSP3:V1635G
hCoV-19/Egypt/NRC-6883/2020|EPI_ISL_2232260|2020-10-13	7626	A	G	7601	29878	NSP3	N1636S	SNP	Predicted phosphoesterase, papain-like proteinase	NSP3:N1636S
hCoV-19/Egypt/NRC-6883/2020|EPI_ISL_2232260|2020-10-13	8658	A	G	8633	29878	NSP4	K35R	SNP	Transmembrane protein	NSP4:K35R
hCoV-19/Egypt/NRC-6883/2020|EPI_ISL_2232260|2020-10-13	10097	G	A	10072	29878	NSP5	G15S	SNP	3C-like proteinase	NSP5:G15S
hCoV-19/Egypt/NRC-6883/2020|EPI_ISL_2232260|2020-10-13	12534	C	T	12509	29878	NSP8	T148I	SNP	Non-Structural Protein 8	NSP8:T148I
hCoV-19/Egypt/NRC-6883/2020|EPI_ISL_2232260|2020-10-13	13536	C	T	13511	29878	NSP12b	Y23Y	SNP_silent	RNA-dependent RNA polymerase, post-ribosomal frameshift	NSP12b:Y23Y
hCoV-19/Egypt/NRC-6883/2020|EPI_ISL_2232260|2020-10-13	14408	C	T	14383	29878	NSP12b	P314L	SNP	RNA-dependent RNA polymerase, post-ribosomal frameshift	NSP12b:P314L
hCoV-19/Egypt/NRC-6883/2020|EPI_ISL_2232260|2020-10-13	20670	G	A	20645	29878	NSP16	A4A	SNP_silent	2'-O-ribose methyltransferase	NSP16:A4A
hCoV-19/Egypt/NRC-6883/2020|EPI_ISL_2232260|2020-10-13	21163	A	T	21138	29878	NSP16	I169L	SNP	2'-O-ribose methyltransferase	NSP16:I169L
hCoV-19/Egypt/NRC-6883/2020|EPI_ISL_2232260|2020-10-13	21166	A	T	21141	29878	NSP16	K170*	SNP_stop	2'-O-ribose methyltransferase	NSP16:K170*
hCoV-19/Egypt/NRC-6883/2020|EPI_ISL_2232260|2020-10-13	23403	A	G	23378	29878	S	D614G	SNP	Spike	S:D614G
hCoV-19/Egypt/NRC-6883/2020|EPI_ISL_2232260|2020-10-13	23593	G	T	23568	29878	S	Q677H	SNP	Spike	S:Q677H
hCoV-19/Egypt/NRC-6883/2020|EPI_ISL_2232260|2020-10-13	23731	C	T	23706	29878	S	T723T	SNP_silent	Spike	S:T723T
hCoV-19/Egypt/NRC-6883/2020|EPI_ISL_2232260|2020-10-13	25352	G	T	25327	29878	S	V1264L	SNP	Spike	S:V1264L
hCoV-19/Egypt/NRC-6883/2020|EPI_ISL_2232260|2020-10-13	28178	G	T	28153	29878	ORF8	L95F	SNP	ORF8 protein	ORF8:L95F
hCoV-19/Egypt/NRC-6883/2020|EPI_ISL_2232260|2020-10-13	28846	C	T	28821	29878	N	R191R	SNP_silent	Nucleocapsid protein	N:R191R
hCoV-19/Egypt/NRC-6883/2020|EPI_ISL_2232260|2020-10-13	28881	GGG	AAC	28856	29878	N	RG203KR	SNP	Nucleocapsid protein	N:RG203KR
hCoV-19/Egypt/NRC-6883/2020|EPI_ISL_2232260|2020-10-13	28908	G	T	28883	29878	N	G212V	SNP	Nucleocapsid protein	N:G212V
hCoV-19/Egypt/NRC-6883/2020|EPI_ISL_2232260|2020-10-13	29565	A	G	29540	29878	ORF10	Y3C	SNP	ORF10 protein	ORF10:Y3C
hCoV-19/Egypt/NRC-6883/2020|EPI_ISL_2232260|2020-10-13	29854	C	T	29829	29878	3'UTR	29854	extragenic	NA	3'UTR:29854
hCoV-19/Egypt/NRC-6883/2020|EPI_ISL_2232260|2020-10-13	29857	C	T	29832	29878	3'UTR	29857	extragenic	NA	3'UTR:29857
hCoV-19/Egypt/NRC-6943/2020|EPI_ISL_2232270|2020-10-21	30	A	T	5	29878	5'UTR	30	extragenic	NA	5'UTR:30
hCoV-19/Egypt/NRC-6943/2020|EPI_ISL_2232270|2020-10-21	241	C	T	216	29878	5'UTR	241	extragenic	NA	5'UTR:241
hCoV-19/Egypt/NRC-6943/2020|EPI_ISL_2232270|2020-10-21	2455	C	T	2430	29878	NSP2	L550L	SNP_silent	Non-Structural protein 2	NSP2:L550L
hCoV-19/Egypt/NRC-6943/2020|EPI_ISL_2232270|2020-10-21	3037	C	T	3012	29878	NSP3	F106F	SNP_silent	Predicted phosphoesterase, papain-like proteinase	NSP3:F106F
hCoV-19/Egypt/NRC-6943/2020|EPI_ISL_2232270|2020-10-21	6762	C	T	6737	29878	NSP3	T1348I	SNP	Predicted phosphoesterase, papain-like proteinase	NSP3:T1348I
hCoV-19/Egypt/NRC-6943/2020|EPI_ISL_2232270|2020-10-21	11083	G	T	11058	29878	NSP6	L37F	SNP	Transmembrane protein	NSP6:L37F
hCoV-19/Egypt/NRC-6943/2020|EPI_ISL_2232270|2020-10-21	14408	C	T	14383	29878	NSP12b	P314L	SNP	RNA-dependent RNA polymerase, post-ribosomal frameshift	NSP12b:P314L
hCoV-19/Egypt/NRC-6943/2020|EPI_ISL_2232270|2020-10-21	14625	C	T	14600	29878	NSP12b	C386C	SNP_silent	RNA-dependent RNA polymerase, post-ribosomal frameshift	NSP12b:C386C
hCoV-19/Egypt/NRC-6943/2020|EPI_ISL_2232270|2020-10-21	14937	C	T	14912	29878	NSP12b	D490D	SNP_silent	RNA-dependent RNA polymerase, post-ribosomal frameshift	NSP12b:D490D
hCoV-19/Egypt/NRC-6943/2020|EPI_ISL_2232270|2020-10-21	19018	C	T	18993	29878	NSP14	P327S	SNP	3'-to-5' exonuclease	NSP14:P327S
hCoV-19/Egypt/NRC-6943/2020|EPI_ISL_2232270|2020-10-21	21163	A	T	21138	29878	NSP16	I169L	SNP	2'-O-ribose methyltransferase	NSP16:I169L
hCoV-19/Egypt/NRC-6943/2020|EPI_ISL_2232270|2020-10-21	21166	A	T	21141	29878	NSP16	K170*	SNP_stop	2'-O-ribose methyltransferase	NSP16:K170*
hCoV-19/Egypt/NRC-6943/2020|EPI_ISL_2232270|2020-10-21	23403	A	G	23378	29878	S	D614G	SNP	Spike	S:D614G
hCoV-19/Egypt/NRC-6943/2020|EPI_ISL_2232270|2020-10-21	24432	A	T	24407	29878	S	Q957L	SNP	Spike	S:Q957L
hCoV-19/Egypt/NRC-6943/2020|EPI_ISL_2232270|2020-10-21	28081	A	G	28056	29878	ORF8	D63G	SNP	ORF8 protein	ORF8:D63G
hCoV-19/Egypt/NRC-6943/2020|EPI_ISL_2232270|2020-10-21	28881	GGG	AAC	28856	29878	N	RG203KR	SNP	Nucleocapsid protein	N:RG203KR
hCoV-19/Egypt/NRC-6943/2020|EPI_ISL_2232270|2020-10-21	29868	G	A	29843	29878	3'UTR	29868	extragenic	NA	3'UTR:29868
hCoV-19/Egypt/NRC-5817/2020|EPI_ISL_2232341|2020-06-14	31	A	C	6	29878	5'UTR	31	extragenic	NA	5'UTR:31
hCoV-19/Egypt/NRC-5817/2020|EPI_ISL_2232341|2020-06-14	33	C	T	8	29878	5'UTR	33	extragenic	NA	5'UTR:33
hCoV-19/Egypt/NRC-5817/2020|EPI_ISL_2232341|2020-06-14	36	C	A	11	29878	5'UTR	36	extragenic	NA	5'UTR:36
hCoV-19/Egypt/NRC-5817/2020|EPI_ISL_2232341|2020-06-14	241	C	T	216	29878	5'UTR	241	extragenic	NA	5'UTR:241
hCoV-19/Egypt/NRC-5817/2020|EPI_ISL_2232341|2020-06-14	3037	C	T	3012	29878	NSP3	F106F	SNP_silent	Predicted phosphoesterase, papain-like proteinase	NSP3:F106F
hCoV-19/Egypt/NRC-5817/2020|EPI_ISL_2232341|2020-06-14	11083	G	T	11058	29878	NSP6	L37F	SNP	Transmembrane protein	NSP6:L37F
hCoV-19/Egypt/NRC-5817/2020|EPI_ISL_2232341|2020-06-14	13617	G	T	13592	29878	NSP12b	K50N	SNP	RNA-dependent RNA polymerase, post-ribosomal frameshift	NSP12b:K50N
hCoV-19/Egypt/NRC-5817/2020|EPI_ISL_2232341|2020-06-14	14408	C	T	14383	29878	NSP12b	P314L	SNP	RNA-dependent RNA polymerase, post-ribosomal frameshift	NSP12b:P314L
hCoV-19/Egypt/NRC-5817/2020|EPI_ISL_2232341|2020-06-14	18877	C	T	18852	29878	NSP14	C279C	SNP_silent	3'-to-5' exonuclease	NSP14:C279C
hCoV-19/Egypt/NRC-5817/2020|EPI_ISL_2232341|2020-06-14	20274	G	T	20249	29878	NSP15	M218I	SNP	endoRNAse	NSP15:M218I
hCoV-19/Egypt/NRC-5817/2020|EPI_ISL_2232341|2020-06-14	23403	A	G	23378	29878	S	D614G	SNP	Spike	S:D614G
hCoV-19/Egypt/NRC-5817/2020|EPI_ISL_2232341|2020-06-14	23631	A	T	23606	29878	S	Q690L	SNP	Spike	S:Q690L
hCoV-19/Egypt/NRC-5817/2020|EPI_ISL_2232341|2020-06-14	25489	G	T	25464	29878	ORF3a	A33S	SNP	ORF3a protein	ORF3a:A33S
hCoV-19/Egypt/NRC-5817/2020|EPI_ISL_2232341|2020-06-14	25563	G	T	25538	29878	ORF3a	Q57H	SNP	ORF3a protein	ORF3a:Q57H
hCoV-19/Egypt/NRC-5525/2020|EPI_ISL_8189545|2020-06-01	36	C	T	7	29874	5'UTR	36	extragenic	NA	5'UTR:36
hCoV-19/Egypt/NRC-5525/2020|EPI_ISL_8189545|2020-06-01	241	C	T	212	29874	5'UTR	241	extragenic	NA	5'UTR:241
hCoV-19/Egypt/NRC-5525/2020|EPI_ISL_8189545|2020-06-01	3037	C	T	3008	29874	NSP3	F106F	SNP_silent	Predicted phosphoesterase, papain-like proteinase	NSP3:F106F
hCoV-19/Egypt/NRC-5525/2020|EPI_ISL_8189545|2020-06-01	3617	G	A	3588	29874	NSP3	V300I	SNP	Predicted phosphoesterase, papain-like proteinase	NSP3:V300I
hCoV-19/Egypt/NRC-5525/2020|EPI_ISL_8189545|2020-06-01	6878	A	G	6849	29874	NSP3	S1387G	SNP	Predicted phosphoesterase, papain-like proteinase	NSP3:S1387G
hCoV-19/Egypt/NRC-5525/2020|EPI_ISL_8189545|2020-06-01	11525	T	C	11496	29874	NSP6	F184F	SNP_silent	Transmembrane protein	NSP6:F184F
hCoV-19/Egypt/NRC-5525/2020|EPI_ISL_8189545|2020-06-01	14408	C	T	14379	29874	NSP12b	P314L	SNP	RNA-dependent RNA polymerase, post-ribosomal frameshift	NSP12b:P314L
hCoV-19/Egypt/NRC-5525/2020|EPI_ISL_8189545|2020-06-01	18877	C	T	18848	29874	NSP14	C279C	SNP_silent	3'-to-5' exonuclease	NSP14:C279C
hCoV-19/Egypt/NRC-5525/2020|EPI_ISL_8189545|2020-06-01	23403	A	G	23374	29874	S	D614G	SNP	Spike	S:D614G
hCoV-19/Egypt/NRC-5525/2020|EPI_ISL_8189545|2020-06-01	24757	G	T	24728	29874	S	V1065V	SNP_silent	Spike	S:V1065V
hCoV-19/Egypt/NRC-5525/2020|EPI_ISL_8189545|2020-06-01	25563	G	T	25534	29874	ORF3a	Q57H	SNP	ORF3a protein	ORF3a:Q57H
hCoV-19/Egypt/NRC-5525/2020|EPI_ISL_8189545|2020-06-01	28977	C	T	28948	29874	N	S235F	SNP	Nucleocapsid protein	N:S235F
hCoV-19/Egypt/NRC-1436/2021|EPI_ISL_8215690|2021-10-03	37	C	T	33	29886	5'UTR	37	extragenic	NA	5'UTR:37
hCoV-19/Egypt/NRC-1436/2021|EPI_ISL_8215690|2021-10-03	210	G	T	206	29886	5'UTR	210	extragenic	NA	5'UTR:210
hCoV-19/Egypt/NRC-1436/2021|EPI_ISL_8215690|2021-10-03	241	C	T	237	29886	5'UTR	241	extragenic	NA	5'UTR:241
hCoV-19/Egypt/NRC-1436/2021|EPI_ISL_8215690|2021-10-03	3037	C	T	3033	29886	NSP3	F106F	SNP_silent	Predicted phosphoesterase, papain-like proteinase	NSP3:F106F
hCoV-19/Egypt/NRC-1436/2021|EPI_ISL_8215690|2021-10-03	3096	C	T	3092	29886	NSP3	S126L	SNP	Predicted phosphoesterase, papain-like proteinase	NSP3:S126L
hCoV-19/Egypt/NRC-1436/2021|EPI_ISL_8215690|2021-10-03	4181	G	T	4177	29886	NSP3	A488S	SNP	Predicted phosphoesterase, papain-like proteinase	NSP3:A488S
hCoV-19/Egypt/NRC-1436/2021|EPI_ISL_8215690|2021-10-03	6402	C	T	6398	29886	NSP3	P1228L	SNP	Predicted phosphoesterase, papain-like proteinase	NSP3:P1228L
hCoV-19/Egypt/NRC-1436/2021|EPI_ISL_8215690|2021-10-03	7104	C	T	7100	29886	NSP3	T1462I	SNP	Predicted phosphoesterase, papain-like proteinase	NSP3:T1462I
hCoV-19/Egypt/NRC-1436/2021|EPI_ISL_8215690|2021-10-03	7124	C	T	7120	29886	NSP3	P1469S	SNP	Predicted phosphoesterase, papain-like proteinase	NSP3:P1469S
hCoV-19/Egypt/NRC-1436/2021|EPI_ISL_8215690|2021-10-03	8141	T	C	8137	29886	NSP3	S1807S	SNP_silent	Predicted phosphoesterase, papain-like proteinase	NSP3:S1807S
hCoV-19/Egypt/NRC-1436/2021|EPI_ISL_8215690|2021-10-03	8316	C	T	8312	29886	NSP3	T1866I	SNP	Predicted phosphoesterase, papain-like proteinase	NSP3:T1866I
hCoV-19/Egypt/NRC-1436/2021|EPI_ISL_8215690|2021-10-03	8986	C	T	8982	29886	NSP4	D144D	SNP_silent	Transmembrane protein	NSP4:D144D
hCoV-19/Egypt/NRC-1436/2021|EPI_ISL_8215690|2021-10-03	9053	G	T	9049	29886	NSP4	V167L	SNP	Transmembrane protein	NSP4:V167L
hCoV-19/Egypt/NRC-1436/2021|EPI_ISL_8215690|2021-10-03	10029	C	T	10025	29886	NSP4	T492I	SNP	Transmembrane protein	NSP4:T492I
hCoV-19/Egypt/NRC-1436/2021|EPI_ISL_8215690|2021-10-03	10138	C	T	10134	29886	NSP5	N28N	SNP_silent	3C-like proteinase	NSP5:N28N
hCoV-19/Egypt/NRC-1436/2021|EPI_ISL_8215690|2021-10-03	11201	A	G	11197	29886	NSP6	T77A	SNP	Transmembrane protein	NSP6:T77A
hCoV-19/Egypt/NRC-1436/2021|EPI_ISL_8215690|2021-10-03	11332	A	G	11328	29886	NSP6	V120V	SNP_silent	Transmembrane protein	NSP6:V120V
hCoV-19/Egypt/NRC-1436/2021|EPI_ISL_8215690|2021-10-03	14408	C	T	14404	29886	NSP12b	P314L	SNP	RNA-dependent RNA polymerase, post-ribosomal frameshift	NSP12b:P314L
hCoV-19/Egypt/NRC-1436/2021|EPI_ISL_8215690|2021-10-03	15451	G	A	15447	29886	NSP12b	G662S	SNP	RNA-dependent RNA polymerase, post-ribosomal frameshift	NSP12b:G662S
hCoV-19/Egypt/NRC-1436/2021|EPI_ISL_8215690|2021-10-03	16466	C	T	16462	29886	NSP13	P77L	SNP	Helicase	NSP13:P77L
hCoV-19/Egypt/NRC-1436/2021|EPI_ISL_8215690|2021-10-03	19220	C	T	19216	29886	NSP14	A394V	SNP	3'-to-5' exonuclease	NSP14:A394V
hCoV-19/Egypt/NRC-1436/2021|EPI_ISL_8215690|2021-10-03	21618	C	G	21614	29886	S	T19R	SNP	Spike	S:T19R
hCoV-19/Egypt/NRC-1436/2021|EPI_ISL_8215690|2021-10-03	21846	C	T	21842	29886	S	T95I	SNP	Spike	S:T95I
hCoV-19/Egypt/NRC-1436/2021|EPI_ISL_8215690|2021-10-03	21987	G	A	21983	29886	S	G142D	SNP	Spike	S:G142D
hCoV-19/Egypt/NRC-1436/2021|EPI_ISL_8215690|2021-10-03	22029	AGTTCA	.	22024	29886	S	E156	deletion	Spike	S:E156
hCoV-19/Egypt/NRC-1436/2021|EPI_ISL_8215690|2021-10-03	22917	T	G	22907	29886	S	L452R	SNP	Spike	S:L452R
hCoV-19/Egypt/NRC-1436/2021|EPI_ISL_8215690|2021-10-03	22995	C	A	22985	29886	S	T478K	SNP	Spike	S:T478K
hCoV-19/Egypt/NRC-1436/2021|EPI_ISL_8215690|2021-10-03	23403	A	G	23393	29886	S	D614G	SNP	Spike	S:D614G
hCoV-19/Egypt/NRC-1436/2021|EPI_ISL_8215690|2021-10-03	23601	C	T	23591	29886	S	S680F	SNP	Spike	S:S680F
hCoV-19/Egypt/NRC-1436/2021|EPI_ISL_8215690|2021-10-03	23604	C	G	23594	29886	S	P681R	SNP	Spike	S:P681R
hCoV-19/Egypt/NRC-1436/2021|EPI_ISL_8215690|2021-10-03	24410	G	A	24400	29886	S	D950N	SNP	Spike	S:D950N
hCoV-19/Egypt/NRC-1436/2021|EPI_ISL_8215690|2021-10-03	25012	G	T	25002	29886	S	E1150D	SNP	Spike	S:E1150D
hCoV-19/Egypt/NRC-1436/2021|EPI_ISL_8215690|2021-10-03	25469	C	T	25459	29886	ORF3a	S26L	SNP	ORF3a protein	ORF3a:S26L
hCoV-19/Egypt/NRC-1436/2021|EPI_ISL_8215690|2021-10-03	25538	G	T	25528	29886	ORF3a	G49V	SNP	ORF3a protein	ORF3a:G49V
hCoV-19/Egypt/NRC-1436/2021|EPI_ISL_8215690|2021-10-03	26054	C	A	26044	29886	ORF3a	T221K	SNP	ORF3a protein	ORF3a:T221K
hCoV-19/Egypt/NRC-1436/2021|EPI_ISL_8215690|2021-10-03	26767	T	C	26757	29886	M	I82T	SNP	Membrane	M:I82T
hCoV-19/Egypt/NRC-1436/2021|EPI_ISL_8215690|2021-10-03	27425	C	T	27415	29886	ORF7a	T11I	SNP	ORF7a protein	ORF7a:T11I
hCoV-19/Egypt/NRC-1436/2021|EPI_ISL_8215690|2021-10-03	27638	T	C	27628	29886	ORF7a	V82A	SNP	ORF7a protein	ORF7a:V82A
hCoV-19/Egypt/NRC-1436/2021|EPI_ISL_8215690|2021-10-03	27703	G	A	27693	29886	ORF7a	V104I	SNP	ORF7a protein	ORF7a:V104I
hCoV-19/Egypt/NRC-1436/2021|EPI_ISL_8215690|2021-10-03	27752	C	T	27742	29886	ORF7a	T120I	SNP	ORF7a protein	ORF7a:T120I
hCoV-19/Egypt/NRC-1436/2021|EPI_ISL_8215690|2021-10-03	27874	C	T	27864	29886	ORF7b	T40I	SNP	ORF7b protein	ORF7b:T40I
hCoV-19/Egypt/NRC-1436/2021|EPI_ISL_8215690|2021-10-03	28248	GATTTC	.	28237	29886	ORF8	D119	deletion	ORF8 protein	ORF8:D119
hCoV-19/Egypt/NRC-1436/2021|EPI_ISL_8215690|2021-10-03	28273	A	.	28256	29886	3'UTR	28273	extragenic	NA	3'UTR:28273
hCoV-19/Egypt/NRC-1436/2021|EPI_ISL_8215690|2021-10-03	28378	G	T	28361	29886	N	A35A	SNP_silent	Nucleocapsid protein	N:A35A
hCoV-19/Egypt/NRC-1436/2021|EPI_ISL_8215690|2021-10-03	28461	A	G	28444	29886	N	D63G	SNP	Nucleocapsid protein	N:D63G
hCoV-19/Egypt/NRC-1436/2021|EPI_ISL_8215690|2021-10-03	28881	G	T	28864	29886	N	R203M	SNP	Nucleocapsid protein	N:R203M
hCoV-19/Egypt/NRC-1436/2021|EPI_ISL_8215690|2021-10-03	28916	G	T	28899	29886	N	G215C	SNP	Nucleocapsid protein	N:G215C
hCoV-19/Egypt/NRC-1436/2021|EPI_ISL_8215690|2021-10-03	29402	G	T	29385	29886	N	D377Y	SNP	Nucleocapsid protein	N:D377Y
hCoV-19/Egypt/NRC-1436/2021|EPI_ISL_8215690|2021-10-03	29742	G	T	29725	29886	3'UTR	29742	extragenic	NA	3'UTR:29742
hCoV-19/Egypt/NRC-1436/2021|EPI_ISL_8215690|2021-10-03	29868	G	A	29851	29886	3'UTR	29868	extragenic	NA	3'UTR:29868
hCoV-19/Egypt/ARMY-219/2021|EPI_ISL_1936105|2021-05-02	41	T	C	41	29880	5'UTR	41	extragenic	NA	5'UTR:41
hCoV-19/Egypt/ARMY-219/2021|EPI_ISL_1936105|2021-05-02	241	C	T	241	29880	5'UTR	241	extragenic	NA	5'UTR:241
hCoV-19/Egypt/ARMY-219/2021|EPI_ISL_1936105|2021-05-02	884	C	T	884	29880	NSP2	R27C	SNP	Non-Structural protein 2	NSP2:R27C
hCoV-19/Egypt/ARMY-219/2021|EPI_ISL_1936105|2021-05-02	3037	C	T	3037	29880	NSP3	F106F	SNP_silent	Predicted phosphoesterase, papain-like proteinase	NSP3:F106F
hCoV-19/Egypt/ARMY-219/2021|EPI_ISL_1936105|2021-05-02	3828	C	T	3828	29880	NSP3	S370L	SNP	Predicted phosphoesterase, papain-like proteinase	NSP3:S370L
hCoV-19/Egypt/ARMY-219/2021|EPI_ISL_1936105|2021-05-02	6539	C	T	6539	29880	NSP3	H1274Y	SNP	Predicted phosphoesterase, papain-like proteinase	NSP3:H1274Y
hCoV-19/Egypt/ARMY-219/2021|EPI_ISL_1936105|2021-05-02	7765	C	T	7765	29880	NSP3	S1682S	SNP_silent	Predicted phosphoesterase, papain-like proteinase	NSP3:S1682S
hCoV-19/Egypt/ARMY-219/2021|EPI_ISL_1936105|2021-05-02	10726	C	T	10726	29880	NSP5	T224T	SNP_silent	3C-like proteinase	NSP5:T224T
hCoV-19/Egypt/ARMY-219/2021|EPI_ISL_1936105|2021-05-02	11525	T	C	11525	29880	NSP6	F184F	SNP_silent	Transmembrane protein	NSP6:F184F
hCoV-19/Egypt/ARMY-219/2021|EPI_ISL_1936105|2021-05-02	11674	C	T	11674	29880	NSP6	Y234Y	SNP_silent	Transmembrane protein	NSP6:Y234Y
hCoV-19/Egypt/ARMY-219/2021|EPI_ISL_1936105|2021-05-02	12484	C	T	12484	29880	NSP8	V131V	SNP_silent	Non-Structural Protein 8	NSP8:V131V
hCoV-19/Egypt/ARMY-219/2021|EPI_ISL_1936105|2021-05-02	14408	C	T	14408	29880	NSP12b	P314L	SNP	RNA-dependent RNA polymerase, post-ribosomal frameshift	NSP12b:P314L
hCoV-19/Egypt/ARMY-219/2021|EPI_ISL_1936105|2021-05-02	18877	C	T	18877	29880	NSP14	C279C	SNP_silent	3'-to-5' exonuclease	NSP14:C279C
hCoV-19/Egypt/ARMY-219/2021|EPI_ISL_1936105|2021-05-02	23403	A	G	23403	29880	S	D614G	SNP	Spike	S:D614G
hCoV-19/Egypt/ARMY-219/2021|EPI_ISL_1936105|2021-05-02	25563	G	T	25563	29880	ORF3a	Q57H	SNP	ORF3a protein	ORF3a:Q57H
hCoV-19/Egypt/ARMY-219/2021|EPI_ISL_1936105|2021-05-02	25607	C	T	25607	29880	ORF3a	A72V	SNP	ORF3a protein	ORF3a:A72V
hCoV-19/Egypt/ARMY-219/2021|EPI_ISL_1936105|2021-05-02	25864	A	G	25864	29880	ORF3a	I158V	SNP	ORF3a protein	ORF3a:I158V
hCoV-19/Egypt/ARMY-219/2021|EPI_ISL_1936105|2021-05-02	25906	G	T	25906	29880	ORF3a	G172C	SNP	ORF3a protein	ORF3a:G172C
hCoV-19/Egypt/ARMY-219/2021|EPI_ISL_1936105|2021-05-02	28977	C	T	28977	29880	N	S235F	SNP	Nucleocapsid protein	N:S235F
hCoV-19/Egypt/ARMY-228/2021|EPI_ISL_1936107|2021-05-02	41	T	C	41	29877	5'UTR	41	extragenic	NA	5'UTR:41
hCoV-19/Egypt/ARMY-228/2021|EPI_ISL_1936107|2021-05-02	241	C	T	241	29877	5'UTR	241	extragenic	NA	5'UTR:241
hCoV-19/Egypt/ARMY-228/2021|EPI_ISL_1936107|2021-05-02	884	C	T	884	29877	NSP2	R27C	SNP	Non-Structural protein 2	NSP2:R27C
hCoV-19/Egypt/ARMY-228/2021|EPI_ISL_1936107|2021-05-02	3037	C	T	3037	29877	NSP3	F106F	SNP_silent	Predicted phosphoesterase, papain-like proteinase	NSP3:F106F
hCoV-19/Egypt/ARMY-228/2021|EPI_ISL_1936107|2021-05-02	3828	C	T	3828	29877	NSP3	S370L	SNP	Predicted phosphoesterase, papain-like proteinase	NSP3:S370L
hCoV-19/Egypt/ARMY-228/2021|EPI_ISL_1936107|2021-05-02	6539	C	T	6539	29877	NSP3	H1274Y	SNP	Predicted phosphoesterase, papain-like proteinase	NSP3:H1274Y
hCoV-19/Egypt/ARMY-228/2021|EPI_ISL_1936107|2021-05-02	7765	C	T	7765	29877	NSP3	S1682S	SNP_silent	Predicted phosphoesterase, papain-like proteinase	NSP3:S1682S
hCoV-19/Egypt/ARMY-228/2021|EPI_ISL_1936107|2021-05-02	10726	C	T	10726	29877	NSP5	T224T	SNP_silent	3C-like proteinase	NSP5:T224T
hCoV-19/Egypt/ARMY-228/2021|EPI_ISL_1936107|2021-05-02	11525	T	C	11525	29877	NSP6	F184F	SNP_silent	Transmembrane protein	NSP6:F184F
hCoV-19/Egypt/ARMY-228/2021|EPI_ISL_1936107|2021-05-02	11674	C	T	11674	29877	NSP6	Y234Y	SNP_silent	Transmembrane protein	NSP6:Y234Y
hCoV-19/Egypt/ARMY-228/2021|EPI_ISL_1936107|2021-05-02	12484	C	T	12484	29877	NSP8	V131V	SNP_silent	Non-Structural Protein 8	NSP8:V131V
hCoV-19/Egypt/ARMY-228/2021|EPI_ISL_1936107|2021-05-02	14408	C	T	14408	29877	NSP12b	P314L	SNP	RNA-dependent RNA polymerase, post-ribosomal frameshift	NSP12b:P314L
hCoV-19/Egypt/ARMY-228/2021|EPI_ISL_1936107|2021-05-02	18877	C	T	18877	29877	NSP14	C279C	SNP_silent	3'-to-5' exonuclease	NSP14:C279C
hCoV-19/Egypt/ARMY-228/2021|EPI_ISL_1936107|2021-05-02	23403	A	G	23403	29877	S	D614G	SNP	Spike	S:D614G
hCoV-19/Egypt/ARMY-228/2021|EPI_ISL_1936107|2021-05-02	25563	G	T	25563	29877	ORF3a	Q57H	SNP	ORF3a protein	ORF3a:Q57H
hCoV-19/Egypt/ARMY-228/2021|EPI_ISL_1936107|2021-05-02	25607	C	T	25607	29877	ORF3a	A72V	SNP	ORF3a protein	ORF3a:A72V
hCoV-19/Egypt/ARMY-228/2021|EPI_ISL_1936107|2021-05-02	25864	A	G	25864	29877	ORF3a	I158V	SNP	ORF3a protein	ORF3a:I158V
hCoV-19/Egypt/ARMY-228/2021|EPI_ISL_1936107|2021-05-02	25906	G	T	25906	29877	ORF3a	G172C	SNP	ORF3a protein	ORF3a:G172C
hCoV-19/Egypt/ARMY-228/2021|EPI_ISL_1936107|2021-05-02	28977	C	T	28977	29877	N	S235F	SNP	Nucleocapsid protein	N:S235F
hCoV-19/Egypt/ARMY-23/2021|EPI_ISL_1936197|2021-03-27	41	T	C	41	29880	5'UTR	41	extragenic	NA	5'UTR:41
hCoV-19/Egypt/ARMY-23/2021|EPI_ISL_1936197|2021-03-27	241	C	T	241	29880	5'UTR	241	extragenic	NA	5'UTR:241
hCoV-19/Egypt/ARMY-23/2021|EPI_ISL_1936197|2021-03-27	884	C	T	884	29880	NSP2	R27C	SNP	Non-Structural protein 2	NSP2:R27C
hCoV-19/Egypt/ARMY-23/2021|EPI_ISL_1936197|2021-03-27	3037	C	T	3037	29880	NSP3	F106F	SNP_silent	Predicted phosphoesterase, papain-like proteinase	NSP3:F106F
hCoV-19/Egypt/ARMY-23/2021|EPI_ISL_1936197|2021-03-27	3828	C	T	3828	29880	NSP3	S370L	SNP	Predicted phosphoesterase, papain-like proteinase	NSP3:S370L
hCoV-19/Egypt/ARMY-23/2021|EPI_ISL_1936197|2021-03-27	6539	C	T	6539	29880	NSP3	H1274Y	SNP	Predicted phosphoesterase, papain-like proteinase	NSP3:H1274Y
hCoV-19/Egypt/ARMY-23/2021|EPI_ISL_1936197|2021-03-27	7765	C	T	7765	29880	NSP3	S1682S	SNP_silent	Predicted phosphoesterase, papain-like proteinase	NSP3:S1682S
hCoV-19/Egypt/ARMY-23/2021|EPI_ISL_1936197|2021-03-27	10726	C	T	10726	29880	NSP5	T224T	SNP_silent	3C-like proteinase	NSP5:T224T
hCoV-19/Egypt/ARMY-23/2021|EPI_ISL_1936197|2021-03-27	11525	T	C	11525	29880	NSP6	F184F	SNP_silent	Transmembrane protein	NSP6:F184F
hCoV-19/Egypt/ARMY-23/2021|EPI_ISL_1936197|2021-03-27	11674	C	T	11674	29880	NSP6	Y234Y	SNP_silent	Transmembrane protein	NSP6:Y234Y
hCoV-19/Egypt/ARMY-23/2021|EPI_ISL_1936197|2021-03-27	12484	C	T	12484	29880	NSP8	V131V	SNP_silent	Non-Structural Protein 8	NSP8:V131V
hCoV-19/Egypt/ARMY-23/2021|EPI_ISL_1936197|2021-03-27	14408	C	T	14408	29880	NSP12b	P314L	SNP	RNA-dependent RNA polymerase, post-ribosomal frameshift	NSP12b:P314L
hCoV-19/Egypt/ARMY-23/2021|EPI_ISL_1936197|2021-03-27	18877	C	T	18877	29880	NSP14	C279C	SNP_silent	3'-to-5' exonuclease	NSP14:C279C
hCoV-19/Egypt/ARMY-23/2021|EPI_ISL_1936197|2021-03-27	23403	A	G	23403	29880	S	D614G	SNP	Spike	S:D614G
hCoV-19/Egypt/ARMY-23/2021|EPI_ISL_1936197|2021-03-27	25563	G	T	25563	29880	ORF3a	Q57H	SNP	ORF3a protein	ORF3a:Q57H
hCoV-19/Egypt/ARMY-23/2021|EPI_ISL_1936197|2021-03-27	25607	C	T	25607	29880	ORF3a	A72V	SNP	ORF3a protein	ORF3a:A72V
hCoV-19/Egypt/ARMY-23/2021|EPI_ISL_1936197|2021-03-27	25864	A	G	25864	29880	ORF3a	I158V	SNP	ORF3a protein	ORF3a:I158V
hCoV-19/Egypt/ARMY-23/2021|EPI_ISL_1936197|2021-03-27	25906	G	T	25906	29880	ORF3a	G172C	SNP	ORF3a protein	ORF3a:G172C
hCoV-19/Egypt/ARMY-23/2021|EPI_ISL_1936197|2021-03-27	28977	C	T	28977	29880	N	S235F	SNP	Nucleocapsid protein	N:S235F
hCoV-19/Egypt/ARMY-24/2021|EPI_ISL_1936198|2021-03-27	41	T	C	41	29880	5'UTR	41	extragenic	NA	5'UTR:41
hCoV-19/Egypt/ARMY-24/2021|EPI_ISL_1936198|2021-03-27	241	C	T	241	29880	5'UTR	241	extragenic	NA	5'UTR:241
hCoV-19/Egypt/ARMY-24/2021|EPI_ISL_1936198|2021-03-27	884	C	T	884	29880	NSP2	R27C	SNP	Non-Structural protein 2	NSP2:R27C
hCoV-19/Egypt/ARMY-24/2021|EPI_ISL_1936198|2021-03-27	3037	C	T	3037	29880	NSP3	F106F	SNP_silent	Predicted phosphoesterase, papain-like proteinase	NSP3:F106F
hCoV-19/Egypt/ARMY-24/2021|EPI_ISL_1936198|2021-03-27	3828	C	T	3828	29880	NSP3	S370L	SNP	Predicted phosphoesterase, papain-like proteinase	NSP3:S370L
hCoV-19/Egypt/ARMY-24/2021|EPI_ISL_1936198|2021-03-27	6539	C	T	6539	29880	NSP3	H1274Y	SNP	Predicted phosphoesterase, papain-like proteinase	NSP3:H1274Y
hCoV-19/Egypt/ARMY-24/2021|EPI_ISL_1936198|2021-03-27	7765	C	T	7765	29880	NSP3	S1682S	SNP_silent	Predicted phosphoesterase, papain-like proteinase	NSP3:S1682S
hCoV-19/Egypt/ARMY-24/2021|EPI_ISL_1936198|2021-03-27	10726	C	T	10726	29880	NSP5	T224T	SNP_silent	3C-like proteinase	NSP5:T224T
hCoV-19/Egypt/ARMY-24/2021|EPI_ISL_1936198|2021-03-27	11525	T	C	11525	29880	NSP6	F184F	SNP_silent	Transmembrane protein	NSP6:F184F
hCoV-19/Egypt/ARMY-24/2021|EPI_ISL_1936198|2021-03-27	11674	C	T	11674	29880	NSP6	Y234Y	SNP_silent	Transmembrane protein	NSP6:Y234Y
hCoV-19/Egypt/ARMY-24/2021|EPI_ISL_1936198|2021-03-27	12484	C	T	12484	29880	NSP8	V131V	SNP_silent	Non-Structural Protein 8	NSP8:V131V
hCoV-19/Egypt/ARMY-24/2021|EPI_ISL_1936198|2021-03-27	14408	C	T	14408	29880	NSP12b	P314L	SNP	RNA-dependent RNA polymerase, post-ribosomal frameshift	NSP12b:P314L
hCoV-19/Egypt/ARMY-24/2021|EPI_ISL_1936198|2021-03-27	18877	C	T	18877	29880	NSP14	C279C	SNP_silent	3'-to-5' exonuclease	NSP14:C279C
hCoV-19/Egypt/ARMY-24/2021|EPI_ISL_1936198|2021-03-27	23403	A	G	23403	29880	S	D614G	SNP	Spike	S:D614G
hCoV-19/Egypt/ARMY-24/2021|EPI_ISL_1936198|2021-03-27	25563	G	T	25563	29880	ORF3a	Q57H	SNP	ORF3a protein	ORF3a:Q57H
hCoV-19/Egypt/ARMY-24/2021|EPI_ISL_1936198|2021-03-27	25607	C	T	25607	29880	ORF3a	A72V	SNP	ORF3a protein	ORF3a:A72V
hCoV-19/Egypt/ARMY-24/2021|EPI_ISL_1936198|2021-03-27	25864	A	G	25864	29880	ORF3a	I158V	SNP	ORF3a protein	ORF3a:I158V
hCoV-19/Egypt/ARMY-24/2021|EPI_ISL_1936198|2021-03-27	25906	G	T	25906	29880	ORF3a	G172C	SNP	ORF3a protein	ORF3a:G172C
hCoV-19/Egypt/ARMY-24/2021|EPI_ISL_1936198|2021-03-27	28977	C	T	28977	29880	N	S235F	SNP	Nucleocapsid protein	N:S235F
hCoV-19/Egypt/ARMY-241/2021|EPI_ISL_1936106|2021-05-02	41	T	C	41	29880	5'UTR	41	extragenic	NA	5'UTR:41
hCoV-19/Egypt/ARMY-241/2021|EPI_ISL_1936106|2021-05-02	241	C	T	241	29880	5'UTR	241	extragenic	NA	5'UTR:241
hCoV-19/Egypt/ARMY-241/2021|EPI_ISL_1936106|2021-05-02	884	C	T	884	29880	NSP2	R27C	SNP	Non-Structural protein 2	NSP2:R27C
hCoV-19/Egypt/ARMY-241/2021|EPI_ISL_1936106|2021-05-02	3037	C	T	3037	29880	NSP3	F106F	SNP_silent	Predicted phosphoesterase, papain-like proteinase	NSP3:F106F
hCoV-19/Egypt/ARMY-241/2021|EPI_ISL_1936106|2021-05-02	3828	C	T	3828	29880	NSP3	S370L	SNP	Predicted phosphoesterase, papain-like proteinase	NSP3:S370L
hCoV-19/Egypt/ARMY-241/2021|EPI_ISL_1936106|2021-05-02	6539	C	T	6539	29880	NSP3	H1274Y	SNP	Predicted phosphoesterase, papain-like proteinase	NSP3:H1274Y
hCoV-19/Egypt/ARMY-241/2021|EPI_ISL_1936106|2021-05-02	7765	C	T	7765	29880	NSP3	S1682S	SNP_silent	Predicted phosphoesterase, papain-like proteinase	NSP3:S1682S
hCoV-19/Egypt/ARMY-241/2021|EPI_ISL_1936106|2021-05-02	10726	C	T	10726	29880	NSP5	T224T	SNP_silent	3C-like proteinase	NSP5:T224T
hCoV-19/Egypt/ARMY-241/2021|EPI_ISL_1936106|2021-05-02	11525	T	C	11525	29880	NSP6	F184F	SNP_silent	Transmembrane protein	NSP6:F184F
hCoV-19/Egypt/ARMY-241/2021|EPI_ISL_1936106|2021-05-02	11674	C	T	11674	29880	NSP6	Y234Y	SNP_silent	Transmembrane protein	NSP6:Y234Y
hCoV-19/Egypt/ARMY-241/2021|EPI_ISL_1936106|2021-05-02	12484	C	T	12484	29880	NSP8	V131V	SNP_silent	Non-Structural Protein 8	NSP8:V131V
hCoV-19/Egypt/ARMY-241/2021|EPI_ISL_1936106|2021-05-02	14408	C	T	14408	29880	NSP12b	P314L	SNP	RNA-dependent RNA polymerase, post-ribosomal frameshift	NSP12b:P314L
hCoV-19/Egypt/ARMY-241/2021|EPI_ISL_1936106|2021-05-02	18877	C	T	18877	29880	NSP14	C279C	SNP_silent	3'-to-5' exonuclease	NSP14:C279C
hCoV-19/Egypt/ARMY-241/2021|EPI_ISL_1936106|2021-05-02	23403	A	G	23403	29880	S	D614G	SNP	Spike	S:D614G
hCoV-19/Egypt/ARMY-241/2021|EPI_ISL_1936106|2021-05-02	25563	G	T	25563	29880	ORF3a	Q57H	SNP	ORF3a protein	ORF3a:Q57H
hCoV-19/Egypt/ARMY-241/2021|EPI_ISL_1936106|2021-05-02	25607	C	T	25607	29880	ORF3a	A72V	SNP	ORF3a protein	ORF3a:A72V
hCoV-19/Egypt/ARMY-241/2021|EPI_ISL_1936106|2021-05-02	25864	A	G	25864	29880	ORF3a	I158V	SNP	ORF3a protein	ORF3a:I158V
hCoV-19/Egypt/ARMY-241/2021|EPI_ISL_1936106|2021-05-02	25906	G	T	25906	29880	ORF3a	G172C	SNP	ORF3a protein	ORF3a:G172C
hCoV-19/Egypt/ARMY-241/2021|EPI_ISL_1936106|2021-05-02	28977	C	T	28977	29880	N	S235F	SNP	Nucleocapsid protein	N:S235F
hCoV-19/Egypt/ARMY-25/2021|EPI_ISL_1936199|2021-03-27	41	T	C	41	29877	5'UTR	41	extragenic	NA	5'UTR:41
hCoV-19/Egypt/ARMY-25/2021|EPI_ISL_1936199|2021-03-27	241	C	T	241	29877	5'UTR	241	extragenic	NA	5'UTR:241
hCoV-19/Egypt/ARMY-25/2021|EPI_ISL_1936199|2021-03-27	884	C	T	884	29877	NSP2	R27C	SNP	Non-Structural protein 2	NSP2:R27C
hCoV-19/Egypt/ARMY-25/2021|EPI_ISL_1936199|2021-03-27	3037	C	T	3037	29877	NSP3	F106F	SNP_silent	Predicted phosphoesterase, papain-like proteinase	NSP3:F106F
hCoV-19/Egypt/ARMY-25/2021|EPI_ISL_1936199|2021-03-27	3828	C	T	3828	29877	NSP3	S370L	SNP	Predicted phosphoesterase, papain-like proteinase	NSP3:S370L
hCoV-19/Egypt/ARMY-25/2021|EPI_ISL_1936199|2021-03-27	6539	C	T	6539	29877	NSP3	H1274Y	SNP	Predicted phosphoesterase, papain-like proteinase	NSP3:H1274Y
hCoV-19/Egypt/ARMY-25/2021|EPI_ISL_1936199|2021-03-27	7765	C	T	7765	29877	NSP3	S1682S	SNP_silent	Predicted phosphoesterase, papain-like proteinase	NSP3:S1682S
hCoV-19/Egypt/ARMY-25/2021|EPI_ISL_1936199|2021-03-27	10726	C	T	10726	29877	NSP5	T224T	SNP_silent	3C-like proteinase	NSP5:T224T
hCoV-19/Egypt/ARMY-25/2021|EPI_ISL_1936199|2021-03-27	11525	T	C	11525	29877	NSP6	F184F	SNP_silent	Transmembrane protein	NSP6:F184F
hCoV-19/Egypt/ARMY-25/2021|EPI_ISL_1936199|2021-03-27	11674	C	T	11674	29877	NSP6	Y234Y	SNP_silent	Transmembrane protein	NSP6:Y234Y
hCoV-19/Egypt/ARMY-25/2021|EPI_ISL_1936199|2021-03-27	12484	C	T	12484	29877	NSP8	V131V	SNP_silent	Non-Structural Protein 8	NSP8:V131V
hCoV-19/Egypt/ARMY-25/2021|EPI_ISL_1936199|2021-03-27	14408	C	T	14408	29877	NSP12b	P314L	SNP	RNA-dependent RNA polymerase, post-ribosomal frameshift	NSP12b:P314L
hCoV-19/Egypt/ARMY-25/2021|EPI_ISL_1936199|2021-03-27	18877	C	T	18877	29877	NSP14	C279C	SNP_silent	3'-to-5' exonuclease	NSP14:C279C
hCoV-19/Egypt/ARMY-25/2021|EPI_ISL_1936199|2021-03-27	23403	A	G	23403	29877	S	D614G	SNP	Spike	S:D614G
hCoV-19/Egypt/ARMY-25/2021|EPI_ISL_1936199|2021-03-27	25563	G	T	25563	29877	ORF3a	Q57H	SNP	ORF3a protein	ORF3a:Q57H
hCoV-19/Egypt/ARMY-25/2021|EPI_ISL_1936199|2021-03-27	25607	C	T	25607	29877	ORF3a	A72V	SNP	ORF3a protein	ORF3a:A72V
hCoV-19/Egypt/ARMY-25/2021|EPI_ISL_1936199|2021-03-27	25864	A	G	25864	29877	ORF3a	I158V	SNP	ORF3a protein	ORF3a:I158V
hCoV-19/Egypt/ARMY-25/2021|EPI_ISL_1936199|2021-03-27	25906	G	T	25906	29877	ORF3a	G172C	SNP	ORF3a protein	ORF3a:G172C
hCoV-19/Egypt/ARMY-25/2021|EPI_ISL_1936199|2021-03-27	28977	C	T	28977	29877	N	S235F	SNP	Nucleocapsid protein	N:S235F
hCoV-19/Egypt/ARMY-357/2021|EPI_ISL_1936287|2021-04-04	41	T	C	41	29878	5'UTR	41	extragenic	NA	5'UTR:41
hCoV-19/Egypt/ARMY-357/2021|EPI_ISL_1936287|2021-04-04	241	C	T	241	29878	5'UTR	241	extragenic	NA	5'UTR:241
hCoV-19/Egypt/ARMY-357/2021|EPI_ISL_1936287|2021-04-04	884	C	T	884	29878	NSP2	R27C	SNP	Non-Structural protein 2	NSP2:R27C
hCoV-19/Egypt/ARMY-357/2021|EPI_ISL_1936287|2021-04-04	3037	C	T	3037	29878	NSP3	F106F	SNP_silent	Predicted phosphoesterase, papain-like proteinase	NSP3:F106F
hCoV-19/Egypt/ARMY-357/2021|EPI_ISL_1936287|2021-04-04	3828	C	T	3828	29878	NSP3	S370L	SNP	Predicted phosphoesterase, papain-like proteinase	NSP3:S370L
hCoV-19/Egypt/ARMY-357/2021|EPI_ISL_1936287|2021-04-04	6539	C	T	6539	29878	NSP3	H1274Y	SNP	Predicted phosphoesterase, papain-like proteinase	NSP3:H1274Y
hCoV-19/Egypt/ARMY-357/2021|EPI_ISL_1936287|2021-04-04	7765	C	T	7765	29878	NSP3	S1682S	SNP_silent	Predicted phosphoesterase, papain-like proteinase	NSP3:S1682S
hCoV-19/Egypt/ARMY-357/2021|EPI_ISL_1936287|2021-04-04	10726	C	T	10726	29878	NSP5	T224T	SNP_silent	3C-like proteinase	NSP5:T224T
hCoV-19/Egypt/ARMY-357/2021|EPI_ISL_1936287|2021-04-04	11525	T	C	11525	29878	NSP6	F184F	SNP_silent	Transmembrane protein	NSP6:F184F
hCoV-19/Egypt/ARMY-357/2021|EPI_ISL_1936287|2021-04-04	11674	C	T	11674	29878	NSP6	Y234Y	SNP_silent	Transmembrane protein	NSP6:Y234Y
hCoV-19/Egypt/ARMY-357/2021|EPI_ISL_1936287|2021-04-04	12484	C	T	12484	29878	NSP8	V131V	SNP_silent	Non-Structural Protein 8	NSP8:V131V
hCoV-19/Egypt/ARMY-357/2021|EPI_ISL_1936287|2021-04-04	14408	C	T	14408	29878	NSP12b	P314L	SNP	RNA-dependent RNA polymerase, post-ribosomal frameshift	NSP12b:P314L
hCoV-19/Egypt/ARMY-357/2021|EPI_ISL_1936287|2021-04-04	18877	C	T	18877	29878	NSP14	C279C	SNP_silent	3'-to-5' exonuclease	NSP14:C279C
hCoV-19/Egypt/ARMY-357/2021|EPI_ISL_1936287|2021-04-04	23403	A	G	23403	29878	S	D614G	SNP	Spike	S:D614G
hCoV-19/Egypt/ARMY-357/2021|EPI_ISL_1936287|2021-04-04	25563	G	T	25563	29878	ORF3a	Q57H	SNP	ORF3a protein	ORF3a:Q57H
hCoV-19/Egypt/ARMY-357/2021|EPI_ISL_1936287|2021-04-04	25607	C	T	25607	29878	ORF3a	A72V	SNP	ORF3a protein	ORF3a:A72V
hCoV-19/Egypt/ARMY-357/2021|EPI_ISL_1936287|2021-04-04	25864	A	G	25864	29878	ORF3a	I158V	SNP	ORF3a protein	ORF3a:I158V
hCoV-19/Egypt/ARMY-357/2021|EPI_ISL_1936287|2021-04-04	25906	G	T	25906	29878	ORF3a	G172C	SNP	ORF3a protein	ORF3a:G172C
hCoV-19/Egypt/ARMY-357/2021|EPI_ISL_1936287|2021-04-04	28977	C	T	28977	29878	N	S235F	SNP	Nucleocapsid protein	N:S235F
hCoV-19/Egypt/ARMY-358/2021|EPI_ISL_1936288|2021-04-04	41	T	C	41	29876	5'UTR	41	extragenic	NA	5'UTR:41
hCoV-19/Egypt/ARMY-358/2021|EPI_ISL_1936288|2021-04-04	241	C	T	241	29876	5'UTR	241	extragenic	NA	5'UTR:241
hCoV-19/Egypt/ARMY-358/2021|EPI_ISL_1936288|2021-04-04	884	C	T	884	29876	NSP2	R27C	SNP	Non-Structural protein 2	NSP2:R27C
hCoV-19/Egypt/ARMY-358/2021|EPI_ISL_1936288|2021-04-04	3037	C	T	3037	29876	NSP3	F106F	SNP_silent	Predicted phosphoesterase, papain-like proteinase	NSP3:F106F
hCoV-19/Egypt/ARMY-358/2021|EPI_ISL_1936288|2021-04-04	3828	C	T	3828	29876	NSP3	S370L	SNP	Predicted phosphoesterase, papain-like proteinase	NSP3:S370L
hCoV-19/Egypt/ARMY-358/2021|EPI_ISL_1936288|2021-04-04	6539	C	T	6539	29876	NSP3	H1274Y	SNP	Predicted phosphoesterase, papain-like proteinase	NSP3:H1274Y
hCoV-19/Egypt/ARMY-358/2021|EPI_ISL_1936288|2021-04-04	7765	C	T	7765	29876	NSP3	S1682S	SNP_silent	Predicted phosphoesterase, papain-like proteinase	NSP3:S1682S
hCoV-19/Egypt/ARMY-358/2021|EPI_ISL_1936288|2021-04-04	10726	C	T	10726	29876	NSP5	T224T	SNP_silent	3C-like proteinase	NSP5:T224T
hCoV-19/Egypt/ARMY-358/2021|EPI_ISL_1936288|2021-04-04	11525	T	C	11525	29876	NSP6	F184F	SNP_silent	Transmembrane protein	NSP6:F184F
hCoV-19/Egypt/ARMY-358/2021|EPI_ISL_1936288|2021-04-04	11674	C	T	11674	29876	NSP6	Y234Y	SNP_silent	Transmembrane protein	NSP6:Y234Y
hCoV-19/Egypt/ARMY-358/2021|EPI_ISL_1936288|2021-04-04	12484	C	T	12484	29876	NSP8	V131V	SNP_silent	Non-Structural Protein 8	NSP8:V131V
hCoV-19/Egypt/ARMY-358/2021|EPI_ISL_1936288|2021-04-04	14408	C	T	14408	29876	NSP12b	P314L	SNP	RNA-dependent RNA polymerase, post-ribosomal frameshift	NSP12b:P314L
hCoV-19/Egypt/ARMY-358/2021|EPI_ISL_1936288|2021-04-04	18877	C	T	18877	29876	NSP14	C279C	SNP_silent	3'-to-5' exonuclease	NSP14:C279C
hCoV-19/Egypt/ARMY-358/2021|EPI_ISL_1936288|2021-04-04	23403	A	G	23403	29876	S	D614G	SNP	Spike	S:D614G
hCoV-19/Egypt/ARMY-358/2021|EPI_ISL_1936288|2021-04-04	25563	G	T	25563	29876	ORF3a	Q57H	SNP	ORF3a protein	ORF3a:Q57H
hCoV-19/Egypt/ARMY-358/2021|EPI_ISL_1936288|2021-04-04	25607	C	T	25607	29876	ORF3a	A72V	SNP	ORF3a protein	ORF3a:A72V
hCoV-19/Egypt/ARMY-358/2021|EPI_ISL_1936288|2021-04-04	25864	A	G	25864	29876	ORF3a	I158V	SNP	ORF3a protein	ORF3a:I158V
hCoV-19/Egypt/ARMY-358/2021|EPI_ISL_1936288|2021-04-04	25906	G	T	25906	29876	ORF3a	G172C	SNP	ORF3a protein	ORF3a:G172C
hCoV-19/Egypt/ARMY-358/2021|EPI_ISL_1936288|2021-04-04	28977	C	T	28977	29876	N	S235F	SNP	Nucleocapsid protein	N:S235F
hCoV-19/Egypt/ARMY-359/2021|EPI_ISL_1936289|2021-04-04	41	T	C	41	29880	5'UTR	41	extragenic	NA	5'UTR:41
hCoV-19/Egypt/ARMY-359/2021|EPI_ISL_1936289|2021-04-04	241	C	T	241	29880	5'UTR	241	extragenic	NA	5'UTR:241
hCoV-19/Egypt/ARMY-359/2021|EPI_ISL_1936289|2021-04-04	884	C	T	884	29880	NSP2	R27C	SNP	Non-Structural protein 2	NSP2:R27C
hCoV-19/Egypt/ARMY-359/2021|EPI_ISL_1936289|2021-04-04	3037	C	T	3037	29880	NSP3	F106F	SNP_silent	Predicted phosphoesterase, papain-like proteinase	NSP3:F106F
hCoV-19/Egypt/ARMY-359/2021|EPI_ISL_1936289|2021-04-04	3828	C	T	3828	29880	NSP3	S370L	SNP	Predicted phosphoesterase, papain-like proteinase	NSP3:S370L
hCoV-19/Egypt/ARMY-359/2021|EPI_ISL_1936289|2021-04-04	6539	C	T	6539	29880	NSP3	H1274Y	SNP	Predicted phosphoesterase, papain-like proteinase	NSP3:H1274Y
hCoV-19/Egypt/ARMY-359/2021|EPI_ISL_1936289|2021-04-04	7765	C	T	7765	29880	NSP3	S1682S	SNP_silent	Predicted phosphoesterase, papain-like proteinase	NSP3:S1682S
hCoV-19/Egypt/ARMY-359/2021|EPI_ISL_1936289|2021-04-04	10726	C	T	10726	29880	NSP5	T224T	SNP_silent	3C-like proteinase	NSP5:T224T
hCoV-19/Egypt/ARMY-359/2021|EPI_ISL_1936289|2021-04-04	11525	T	C	11525	29880	NSP6	F184F	SNP_silent	Transmembrane protein	NSP6:F184F
hCoV-19/Egypt/ARMY-359/2021|EPI_ISL_1936289|2021-04-04	11674	C	T	11674	29880	NSP6	Y234Y	SNP_silent	Transmembrane protein	NSP6:Y234Y
hCoV-19/Egypt/ARMY-359/2021|EPI_ISL_1936289|2021-04-04	12484	C	T	12484	29880	NSP8	V131V	SNP_silent	Non-Structural Protein 8	NSP8:V131V
hCoV-19/Egypt/ARMY-359/2021|EPI_ISL_1936289|2021-04-04	14408	C	T	14408	29880	NSP12b	P314L	SNP	RNA-dependent RNA polymerase, post-ribosomal frameshift	NSP12b:P314L
hCoV-19/Egypt/ARMY-359/2021|EPI_ISL_1936289|2021-04-04	18877	C	T	18877	29880	NSP14	C279C	SNP_silent	3'-to-5' exonuclease	NSP14:C279C
hCoV-19/Egypt/ARMY-359/2021|EPI_ISL_1936289|2021-04-04	23403	A	G	23403	29880	S	D614G	SNP	Spike	S:D614G
hCoV-19/Egypt/ARMY-359/2021|EPI_ISL_1936289|2021-04-04	25563	G	T	25563	29880	ORF3a	Q57H	SNP	ORF3a protein	ORF3a:Q57H
hCoV-19/Egypt/ARMY-359/2021|EPI_ISL_1936289|2021-04-04	25607	C	T	25607	29880	ORF3a	A72V	SNP	ORF3a protein	ORF3a:A72V
hCoV-19/Egypt/ARMY-359/2021|EPI_ISL_1936289|2021-04-04	25864	A	G	25864	29880	ORF3a	I158V	SNP	ORF3a protein	ORF3a:I158V
hCoV-19/Egypt/ARMY-359/2021|EPI_ISL_1936289|2021-04-04	25906	G	T	25906	29880	ORF3a	G172C	SNP	ORF3a protein	ORF3a:G172C
hCoV-19/Egypt/ARMY-359/2021|EPI_ISL_1936289|2021-04-04	28977	C	T	28977	29880	N	S235F	SNP	Nucleocapsid protein	N:S235F
hCoV-19/Egypt/ARMY-360/2021|EPI_ISL_1936290|2021-04-04	41	T	C	41	29879	5'UTR	41	extragenic	NA	5'UTR:41
hCoV-19/Egypt/ARMY-360/2021|EPI_ISL_1936290|2021-04-04	241	C	T	241	29879	5'UTR	241	extragenic	NA	5'UTR:241
hCoV-19/Egypt/ARMY-360/2021|EPI_ISL_1936290|2021-04-04	884	C	T	884	29879	NSP2	R27C	SNP	Non-Structural protein 2	NSP2:R27C
hCoV-19/Egypt/ARMY-360/2021|EPI_ISL_1936290|2021-04-04	3037	C	T	3037	29879	NSP3	F106F	SNP_silent	Predicted phosphoesterase, papain-like proteinase	NSP3:F106F
hCoV-19/Egypt/ARMY-360/2021|EPI_ISL_1936290|2021-04-04	3828	C	T	3828	29879	NSP3	S370L	SNP	Predicted phosphoesterase, papain-like proteinase	NSP3:S370L
hCoV-19/Egypt/ARMY-360/2021|EPI_ISL_1936290|2021-04-04	6539	C	T	6539	29879	NSP3	H1274Y	SNP	Predicted phosphoesterase, papain-like proteinase	NSP3:H1274Y
hCoV-19/Egypt/ARMY-360/2021|EPI_ISL_1936290|2021-04-04	7765	C	T	7765	29879	NSP3	S1682S	SNP_silent	Predicted phosphoesterase, papain-like proteinase	NSP3:S1682S
hCoV-19/Egypt/ARMY-360/2021|EPI_ISL_1936290|2021-04-04	10726	C	T	10726	29879	NSP5	T224T	SNP_silent	3C-like proteinase	NSP5:T224T
hCoV-19/Egypt/ARMY-360/2021|EPI_ISL_1936290|2021-04-04	11525	T	C	11525	29879	NSP6	F184F	SNP_silent	Transmembrane protein	NSP6:F184F
hCoV-19/Egypt/ARMY-360/2021|EPI_ISL_1936290|2021-04-04	11674	C	T	11674	29879	NSP6	Y234Y	SNP_silent	Transmembrane protein	NSP6:Y234Y
hCoV-19/Egypt/ARMY-360/2021|EPI_ISL_1936290|2021-04-04	12484	C	T	12484	29879	NSP8	V131V	SNP_silent	Non-Structural Protein 8	NSP8:V131V
hCoV-19/Egypt/ARMY-360/2021|EPI_ISL_1936290|2021-04-04	14408	C	T	14408	29879	NSP12b	P314L	SNP	RNA-dependent RNA polymerase, post-ribosomal frameshift	NSP12b:P314L
hCoV-19/Egypt/ARMY-360/2021|EPI_ISL_1936290|2021-04-04	18877	C	T	18877	29879	NSP14	C279C	SNP_silent	3'-to-5' exonuclease	NSP14:C279C
hCoV-19/Egypt/ARMY-360/2021|EPI_ISL_1936290|2021-04-04	23403	A	G	23403	29879	S	D614G	SNP	Spike	S:D614G
hCoV-19/Egypt/ARMY-360/2021|EPI_ISL_1936290|2021-04-04	25563	G	T	25563	29879	ORF3a	Q57H	SNP	ORF3a protein	ORF3a:Q57H
hCoV-19/Egypt/ARMY-360/2021|EPI_ISL_1936290|2021-04-04	25607	C	T	25607	29879	ORF3a	A72V	SNP	ORF3a protein	ORF3a:A72V
hCoV-19/Egypt/ARMY-360/2021|EPI_ISL_1936290|2021-04-04	25864	A	G	25864	29879	ORF3a	I158V	SNP	ORF3a protein	ORF3a:I158V
hCoV-19/Egypt/ARMY-360/2021|EPI_ISL_1936290|2021-04-04	25906	G	T	25906	29879	ORF3a	G172C	SNP	ORF3a protein	ORF3a:G172C
hCoV-19/Egypt/ARMY-360/2021|EPI_ISL_1936290|2021-04-04	28977	C	T	28977	29879	N	S235F	SNP	Nucleocapsid protein	N:S235F
hCoV-19/Egypt/ARMY-273/2021|EPI_ISL_1936128|2021-05-02	44	C	T	44	29895	5'UTR	44	extragenic	NA	5'UTR:44
hCoV-19/Egypt/ARMY-273/2021|EPI_ISL_1936128|2021-05-02	481	A	G	481	29895	NSP1	K72K	SNP_silent	Leader protein	NSP1:K72K
hCoV-19/Egypt/ARMY-273/2021|EPI_ISL_1936128|2021-05-02	521	G	T	521	29895	NSP1	V86F	SNP	Leader protein	NSP1:V86F
hCoV-19/Egypt/ARMY-273/2021|EPI_ISL_1936128|2021-05-02	2197	C	T	2197	29895	NSP2	D464D	SNP_silent	Non-Structural protein 2	NSP2:D464D
hCoV-19/Egypt/ARMY-273/2021|EPI_ISL_1936128|2021-05-02	6541	C	T	6541	29895	NSP3	H1274H	SNP_silent	Predicted phosphoesterase, papain-like proteinase	NSP3:H1274H
hCoV-19/Egypt/ARMY-273/2021|EPI_ISL_1936128|2021-05-02	6617	G	T	6617	29895	NSP3	G1300C	SNP	Predicted phosphoesterase, papain-like proteinase	NSP3:G1300C
hCoV-19/Egypt/ARMY-273/2021|EPI_ISL_1936128|2021-05-02	7393	G	T	7393	29895	NSP3	P1558P	SNP_silent	Predicted phosphoesterase, papain-like proteinase	NSP3:P1558P
hCoV-19/Egypt/ARMY-273/2021|EPI_ISL_1936128|2021-05-02	8782	C	T	8782	29895	NSP4	S76S	SNP_silent	Transmembrane protein	NSP4:S76S
hCoV-19/Egypt/ARMY-273/2021|EPI_ISL_1936128|2021-05-02	9988	C	T	9988	29895	NSP4	F478F	SNP_silent	Transmembrane protein	NSP4:F478F
hCoV-19/Egypt/ARMY-273/2021|EPI_ISL_1936128|2021-05-02	10207	C	T	10207	29895	NSP5	N51N	SNP_silent	3C-like proteinase	NSP5:N51N
hCoV-19/Egypt/ARMY-273/2021|EPI_ISL_1936128|2021-05-02	10323	A	G	10323	29895	NSP5	K90R	SNP	3C-like proteinase	NSP5:K90R
hCoV-19/Egypt/ARMY-273/2021|EPI_ISL_1936128|2021-05-02	10850	G	A	10850	29895	NSP5	A266T	SNP	3C-like proteinase	NSP5:A266T
hCoV-19/Egypt/ARMY-273/2021|EPI_ISL_1936128|2021-05-02	12469	C	T	12469	29895	NSP8	A126A	SNP_silent	Non-Structural Protein 8	NSP8:A126A
hCoV-19/Egypt/ARMY-273/2021|EPI_ISL_1936128|2021-05-02	16391	C	T	16391	29895	NSP13	A52V	SNP	Helicase	NSP13:A52V
hCoV-19/Egypt/ARMY-273/2021|EPI_ISL_1936128|2021-05-02	16467	A	G	16467	29895	NSP13	P77P	SNP_silent	Helicase	NSP13:P77P
hCoV-19/Egypt/ARMY-273/2021|EPI_ISL_1936128|2021-05-02	17014	G	T	17014	29895	NSP13	D260Y	SNP	Helicase	NSP13:D260Y
hCoV-19/Egypt/ARMY-273/2021|EPI_ISL_1936128|2021-05-02	19158	T	C	19158	29895	NSP14	H373H	SNP_silent	3'-to-5' exonuclease	NSP14:H373H
hCoV-19/Egypt/ARMY-273/2021|EPI_ISL_1936128|2021-05-02	21868	A	T	21868	29895	S	R102S	SNP	Spike	S:R102S
hCoV-19/Egypt/ARMY-273/2021|EPI_ISL_1936128|2021-05-02	22468	G	T	22468	29895	S	T302T	SNP_silent	Spike	S:T302T
hCoV-19/Egypt/ARMY-273/2021|EPI_ISL_1936128|2021-05-02	23064	A	C	23064	29895	S	N501T	SNP	Spike	S:N501T
hCoV-19/Egypt/ARMY-273/2021|EPI_ISL_1936128|2021-05-02	23525	C	T	23525	29895	S	H655Y	SNP	Spike	S:H655Y
hCoV-19/Egypt/ARMY-273/2021|EPI_ISL_1936128|2021-05-02	25904	C	T	25904	29895	ORF3a	S171L	SNP	ORF3a protein	ORF3a:S171L
hCoV-19/Egypt/ARMY-273/2021|EPI_ISL_1936128|2021-05-02	28144	T	C	28144	29895	ORF8	L84S	SNP	ORF8 protein	ORF8:L84S
hCoV-19/Egypt/ARMY-273/2021|EPI_ISL_1936128|2021-05-02	28272	A	T	28272	29895	3'UTR	28272	extragenic	NA	3'UTR:28272
hCoV-19/Egypt/ARMY-273/2021|EPI_ISL_1936128|2021-05-02	28377	C	T	28377	29895	N	A35V	SNP	Nucleocapsid protein	N:A35V
hCoV-19/Egypt/ARMY-273/2021|EPI_ISL_1936128|2021-05-02	28878	G	A	28878	29895	N	S202N	SNP	Nucleocapsid protein	N:S202N
hCoV-19/Egypt/ARMY-274/2021|EPI_ISL_1936129|2021-05-02	44	C	T	44	29899	5'UTR	44	extragenic	NA	5'UTR:44
hCoV-19/Egypt/ARMY-274/2021|EPI_ISL_1936129|2021-05-02	481	A	G	481	29899	NSP1	K72K	SNP_silent	Leader protein	NSP1:K72K
hCoV-19/Egypt/ARMY-274/2021|EPI_ISL_1936129|2021-05-02	521	G	T	521	29899	NSP1	V86F	SNP	Leader protein	NSP1:V86F
hCoV-19/Egypt/ARMY-274/2021|EPI_ISL_1936129|2021-05-02	2197	C	T	2197	29899	NSP2	D464D	SNP_silent	Non-Structural protein 2	NSP2:D464D
hCoV-19/Egypt/ARMY-274/2021|EPI_ISL_1936129|2021-05-02	6541	C	T	6541	29899	NSP3	H1274H	SNP_silent	Predicted phosphoesterase, papain-like proteinase	NSP3:H1274H
hCoV-19/Egypt/ARMY-274/2021|EPI_ISL_1936129|2021-05-02	6617	G	T	6617	29899	NSP3	G1300C	SNP	Predicted phosphoesterase, papain-like proteinase	NSP3:G1300C
hCoV-19/Egypt/ARMY-274/2021|EPI_ISL_1936129|2021-05-02	7393	G	T	7393	29899	NSP3	P1558P	SNP_silent	Predicted phosphoesterase, papain-like proteinase	NSP3:P1558P
hCoV-19/Egypt/ARMY-274/2021|EPI_ISL_1936129|2021-05-02	8782	C	T	8782	29899	NSP4	S76S	SNP_silent	Transmembrane protein	NSP4:S76S
hCoV-19/Egypt/ARMY-274/2021|EPI_ISL_1936129|2021-05-02	9988	C	T	9988	29899	NSP4	F478F	SNP_silent	Transmembrane protein	NSP4:F478F
hCoV-19/Egypt/ARMY-274/2021|EPI_ISL_1936129|2021-05-02	10207	C	T	10207	29899	NSP5	N51N	SNP_silent	3C-like proteinase	NSP5:N51N
hCoV-19/Egypt/ARMY-274/2021|EPI_ISL_1936129|2021-05-02	10323	A	G	10323	29899	NSP5	K90R	SNP	3C-like proteinase	NSP5:K90R
hCoV-19/Egypt/ARMY-274/2021|EPI_ISL_1936129|2021-05-02	10850	G	A	10850	29899	NSP5	A266T	SNP	3C-like proteinase	NSP5:A266T
hCoV-19/Egypt/ARMY-274/2021|EPI_ISL_1936129|2021-05-02	12469	C	T	12469	29899	NSP8	A126A	SNP_silent	Non-Structural Protein 8	NSP8:A126A
hCoV-19/Egypt/ARMY-274/2021|EPI_ISL_1936129|2021-05-02	16391	C	T	16391	29899	NSP13	A52V	SNP	Helicase	NSP13:A52V
hCoV-19/Egypt/ARMY-274/2021|EPI_ISL_1936129|2021-05-02	16467	A	G	16467	29899	NSP13	P77P	SNP_silent	Helicase	NSP13:P77P
hCoV-19/Egypt/ARMY-274/2021|EPI_ISL_1936129|2021-05-02	17014	G	T	17014	29899	NSP13	D260Y	SNP	Helicase	NSP13:D260Y
hCoV-19/Egypt/ARMY-274/2021|EPI_ISL_1936129|2021-05-02	19158	T	C	19158	29899	NSP14	H373H	SNP_silent	3'-to-5' exonuclease	NSP14:H373H
hCoV-19/Egypt/ARMY-274/2021|EPI_ISL_1936129|2021-05-02	21868	A	T	21868	29899	S	R102S	SNP	Spike	S:R102S
hCoV-19/Egypt/ARMY-274/2021|EPI_ISL_1936129|2021-05-02	22468	G	T	22468	29899	S	T302T	SNP_silent	Spike	S:T302T
hCoV-19/Egypt/ARMY-274/2021|EPI_ISL_1936129|2021-05-02	23064	A	C	23064	29899	S	N501T	SNP	Spike	S:N501T
hCoV-19/Egypt/ARMY-274/2021|EPI_ISL_1936129|2021-05-02	23525	C	T	23525	29899	S	H655Y	SNP	Spike	S:H655Y
hCoV-19/Egypt/ARMY-274/2021|EPI_ISL_1936129|2021-05-02	25904	C	T	25904	29899	ORF3a	S171L	SNP	ORF3a protein	ORF3a:S171L
hCoV-19/Egypt/ARMY-274/2021|EPI_ISL_1936129|2021-05-02	28144	T	C	28144	29899	ORF8	L84S	SNP	ORF8 protein	ORF8:L84S
hCoV-19/Egypt/ARMY-274/2021|EPI_ISL_1936129|2021-05-02	28272	A	T	28272	29899	3'UTR	28272	extragenic	NA	3'UTR:28272
hCoV-19/Egypt/ARMY-274/2021|EPI_ISL_1936129|2021-05-02	28377	C	T	28377	29899	N	A35V	SNP	Nucleocapsid protein	N:A35V
hCoV-19/Egypt/ARMY-274/2021|EPI_ISL_1936129|2021-05-02	28878	G	A	28878	29899	N	S202N	SNP	Nucleocapsid protein	N:S202N
hCoV-19/Egypt/ARMY-275/2021|EPI_ISL_1936130|2021-05-02	44	C	T	44	29891	5'UTR	44	extragenic	NA	5'UTR:44
hCoV-19/Egypt/ARMY-275/2021|EPI_ISL_1936130|2021-05-02	481	A	G	481	29891	NSP1	K72K	SNP_silent	Leader protein	NSP1:K72K
hCoV-19/Egypt/ARMY-275/2021|EPI_ISL_1936130|2021-05-02	521	G	T	521	29891	NSP1	V86F	SNP	Leader protein	NSP1:V86F
hCoV-19/Egypt/ARMY-275/2021|EPI_ISL_1936130|2021-05-02	2197	C	T	2197	29891	NSP2	D464D	SNP_silent	Non-Structural protein 2	NSP2:D464D
hCoV-19/Egypt/ARMY-275/2021|EPI_ISL_1936130|2021-05-02	6541	C	T	6541	29891	NSP3	H1274H	SNP_silent	Predicted phosphoesterase, papain-like proteinase	NSP3:H1274H
hCoV-19/Egypt/ARMY-275/2021|EPI_ISL_1936130|2021-05-02	6617	G	T	6617	29891	NSP3	G1300C	SNP	Predicted phosphoesterase, papain-like proteinase	NSP3:G1300C
hCoV-19/Egypt/ARMY-275/2021|EPI_ISL_1936130|2021-05-02	7393	G	T	7393	29891	NSP3	P1558P	SNP_silent	Predicted phosphoesterase, papain-like proteinase	NSP3:P1558P
hCoV-19/Egypt/ARMY-275/2021|EPI_ISL_1936130|2021-05-02	8782	C	T	8782	29891	NSP4	S76S	SNP_silent	Transmembrane protein	NSP4:S76S
hCoV-19/Egypt/ARMY-275/2021|EPI_ISL_1936130|2021-05-02	9988	C	T	9988	29891	NSP4	F478F	SNP_silent	Transmembrane protein	NSP4:F478F
hCoV-19/Egypt/ARMY-275/2021|EPI_ISL_1936130|2021-05-02	10207	C	T	10207	29891	NSP5	N51N	SNP_silent	3C-like proteinase	NSP5:N51N
hCoV-19/Egypt/ARMY-275/2021|EPI_ISL_1936130|2021-05-02	10323	A	G	10323	29891	NSP5	K90R	SNP	3C-like proteinase	NSP5:K90R
hCoV-19/Egypt/ARMY-275/2021|EPI_ISL_1936130|2021-05-02	10850	G	A	10850	29891	NSP5	A266T	SNP	3C-like proteinase	NSP5:A266T
hCoV-19/Egypt/ARMY-275/2021|EPI_ISL_1936130|2021-05-02	12469	C	T	12469	29891	NSP8	A126A	SNP_silent	Non-Structural Protein 8	NSP8:A126A
hCoV-19/Egypt/ARMY-275/2021|EPI_ISL_1936130|2021-05-02	16391	C	T	16391	29891	NSP13	A52V	SNP	Helicase	NSP13:A52V
hCoV-19/Egypt/ARMY-275/2021|EPI_ISL_1936130|2021-05-02	16467	A	G	16467	29891	NSP13	P77P	SNP_silent	Helicase	NSP13:P77P
hCoV-19/Egypt/ARMY-275/2021|EPI_ISL_1936130|2021-05-02	17014	G	T	17014	29891	NSP13	D260Y	SNP	Helicase	NSP13:D260Y
hCoV-19/Egypt/ARMY-275/2021|EPI_ISL_1936130|2021-05-02	19158	T	C	19158	29891	NSP14	H373H	SNP_silent	3'-to-5' exonuclease	NSP14:H373H
hCoV-19/Egypt/ARMY-275/2021|EPI_ISL_1936130|2021-05-02	21868	A	T	21868	29891	S	R102S	SNP	Spike	S:R102S
hCoV-19/Egypt/ARMY-275/2021|EPI_ISL_1936130|2021-05-02	22468	G	T	22468	29891	S	T302T	SNP_silent	Spike	S:T302T
hCoV-19/Egypt/ARMY-275/2021|EPI_ISL_1936130|2021-05-02	23064	A	C	23064	29891	S	N501T	SNP	Spike	S:N501T
hCoV-19/Egypt/ARMY-275/2021|EPI_ISL_1936130|2021-05-02	23525	C	T	23525	29891	S	H655Y	SNP	Spike	S:H655Y
hCoV-19/Egypt/ARMY-275/2021|EPI_ISL_1936130|2021-05-02	25904	C	T	25904	29891	ORF3a	S171L	SNP	ORF3a protein	ORF3a:S171L
hCoV-19/Egypt/ARMY-275/2021|EPI_ISL_1936130|2021-05-02	28144	T	C	28144	29891	ORF8	L84S	SNP	ORF8 protein	ORF8:L84S
hCoV-19/Egypt/ARMY-275/2021|EPI_ISL_1936130|2021-05-02	28272	A	T	28272	29891	3'UTR	28272	extragenic	NA	3'UTR:28272
hCoV-19/Egypt/ARMY-275/2021|EPI_ISL_1936130|2021-05-02	28377	C	T	28377	29891	N	A35V	SNP	Nucleocapsid protein	N:A35V
hCoV-19/Egypt/ARMY-275/2021|EPI_ISL_1936130|2021-05-02	28878	G	A	28878	29891	N	S202N	SNP	Nucleocapsid protein	N:S202N
hCoV-19/Egypt/ARMY-310/2021|EPI_ISL_1936249|2021-04-22	44	C	T	44	29881	5'UTR	44	extragenic	NA	5'UTR:44
hCoV-19/Egypt/ARMY-310/2021|EPI_ISL_1936249|2021-04-22	481	A	G	481	29881	NSP1	K72K	SNP_silent	Leader protein	NSP1:K72K
hCoV-19/Egypt/ARMY-310/2021|EPI_ISL_1936249|2021-04-22	521	G	T	521	29881	NSP1	V86F	SNP	Leader protein	NSP1:V86F
hCoV-19/Egypt/ARMY-310/2021|EPI_ISL_1936249|2021-04-22	2197	C	T	2197	29881	NSP2	D464D	SNP_silent	Non-Structural protein 2	NSP2:D464D
hCoV-19/Egypt/ARMY-310/2021|EPI_ISL_1936249|2021-04-22	3704	C	T	3704	29881	NSP3	P329S	SNP	Predicted phosphoesterase, papain-like proteinase	NSP3:P329S
hCoV-19/Egypt/ARMY-310/2021|EPI_ISL_1936249|2021-04-22	6541	C	T	6541	29881	NSP3	H1274H	SNP_silent	Predicted phosphoesterase, papain-like proteinase	NSP3:H1274H
hCoV-19/Egypt/ARMY-310/2021|EPI_ISL_1936249|2021-04-22	8782	C	T	8782	29881	NSP4	S76S	SNP_silent	Transmembrane protein	NSP4:S76S
hCoV-19/Egypt/ARMY-310/2021|EPI_ISL_1936249|2021-04-22	10850	G	A	10850	29881	NSP5	A266T	SNP	3C-like proteinase	NSP5:A266T
hCoV-19/Egypt/ARMY-310/2021|EPI_ISL_1936249|2021-04-22	12469	C	T	12469	29881	NSP8	A126A	SNP_silent	Non-Structural Protein 8	NSP8:A126A
hCoV-19/Egypt/ARMY-310/2021|EPI_ISL_1936249|2021-04-22	15194	C	T	15194	29881	NSP12b	A576V	SNP	RNA-dependent RNA polymerase, post-ribosomal frameshift	NSP12b:A576V
hCoV-19/Egypt/ARMY-310/2021|EPI_ISL_1936249|2021-04-22	16467	A	G	16467	29881	NSP13	P77P	SNP_silent	Helicase	NSP13:P77P
hCoV-19/Egypt/ARMY-310/2021|EPI_ISL_1936249|2021-04-22	16761	A	T	16761	29881	NSP13	P175P	SNP_silent	Helicase	NSP13:P175P
hCoV-19/Egypt/ARMY-310/2021|EPI_ISL_1936249|2021-04-22	17014	G	T	17014	29881	NSP13	D260Y	SNP	Helicase	NSP13:D260Y
hCoV-19/Egypt/ARMY-310/2021|EPI_ISL_1936249|2021-04-22	21727	C	T	21727	29881	S	F55F	SNP_silent	Spike	S:F55F
hCoV-19/Egypt/ARMY-310/2021|EPI_ISL_1936249|2021-04-22	22437	C	T	22437	29881	S	A292V	SNP	Spike	S:A292V
hCoV-19/Egypt/ARMY-310/2021|EPI_ISL_1936249|2021-04-22	22468	G	T	22468	29881	S	T302T	SNP_silent	Spike	S:T302T
hCoV-19/Egypt/ARMY-310/2021|EPI_ISL_1936249|2021-04-22	23064	A	C	23064	29881	S	N501T	SNP	Spike	S:N501T
hCoV-19/Egypt/ARMY-310/2021|EPI_ISL_1936249|2021-04-22	23525	C	T	23525	29881	S	H655Y	SNP	Spike	S:H655Y
hCoV-19/Egypt/ARMY-310/2021|EPI_ISL_1936249|2021-04-22	25222	T	C	25222	29881	S	F1220F	SNP_silent	Spike	S:F1220F
hCoV-19/Egypt/ARMY-310/2021|EPI_ISL_1936249|2021-04-22	25904	C	T	25904	29881	ORF3a	S171L	SNP	ORF3a protein	ORF3a:S171L
hCoV-19/Egypt/ARMY-310/2021|EPI_ISL_1936249|2021-04-22	27384	T	C	27384	29881	ORF6	D61D	SNP_silent	ORF6 protein	ORF6:D61D
hCoV-19/Egypt/ARMY-310/2021|EPI_ISL_1936249|2021-04-22	28144	T	C	28144	29881	ORF8	L84S	SNP	ORF8 protein	ORF8:L84S
hCoV-19/Egypt/ARMY-310/2021|EPI_ISL_1936249|2021-04-22	28272	A	T	28272	29881	3'UTR	28272	extragenic	NA	3'UTR:28272
hCoV-19/Egypt/ARMY-310/2021|EPI_ISL_1936249|2021-04-22	28377	C	T	28377	29881	N	A35V	SNP	Nucleocapsid protein	N:A35V
hCoV-19/Egypt/ARMY-310/2021|EPI_ISL_1936249|2021-04-22	28878	G	A	28878	29881	N	S202N	SNP	Nucleocapsid protein	N:S202N
hCoV-19/Egypt/ARMY-310/2021|EPI_ISL_1936249|2021-04-22	29742	G	A	29742	29881	3'UTR	29742	extragenic	NA	3'UTR:29742
hCoV-19/Egypt/ARMY-311/2021|EPI_ISL_1936250|2021-04-22	44	C	T	44	29879	5'UTR	44	extragenic	NA	5'UTR:44
hCoV-19/Egypt/ARMY-311/2021|EPI_ISL_1936250|2021-04-22	481	A	G	481	29879	NSP1	K72K	SNP_silent	Leader protein	NSP1:K72K
hCoV-19/Egypt/ARMY-311/2021|EPI_ISL_1936250|2021-04-22	521	G	T	521	29879	NSP1	V86F	SNP	Leader protein	NSP1:V86F
hCoV-19/Egypt/ARMY-311/2021|EPI_ISL_1936250|2021-04-22	2197	C	T	2197	29879	NSP2	D464D	SNP_silent	Non-Structural protein 2	NSP2:D464D
hCoV-19/Egypt/ARMY-311/2021|EPI_ISL_1936250|2021-04-22	3704	C	T	3704	29879	NSP3	P329S	SNP	Predicted phosphoesterase, papain-like proteinase	NSP3:P329S
hCoV-19/Egypt/ARMY-311/2021|EPI_ISL_1936250|2021-04-22	6541	C	T	6541	29879	NSP3	H1274H	SNP_silent	Predicted phosphoesterase, papain-like proteinase	NSP3:H1274H
hCoV-19/Egypt/ARMY-311/2021|EPI_ISL_1936250|2021-04-22	8782	C	T	8782	29879	NSP4	S76S	SNP_silent	Transmembrane protein	NSP4:S76S
hCoV-19/Egypt/ARMY-311/2021|EPI_ISL_1936250|2021-04-22	10850	G	A	10850	29879	NSP5	A266T	SNP	3C-like proteinase	NSP5:A266T
hCoV-19/Egypt/ARMY-311/2021|EPI_ISL_1936250|2021-04-22	12469	C	T	12469	29879	NSP8	A126A	SNP_silent	Non-Structural Protein 8	NSP8:A126A
hCoV-19/Egypt/ARMY-311/2021|EPI_ISL_1936250|2021-04-22	15194	C	T	15194	29879	NSP12b	A576V	SNP	RNA-dependent RNA polymerase, post-ribosomal frameshift	NSP12b:A576V
hCoV-19/Egypt/ARMY-311/2021|EPI_ISL_1936250|2021-04-22	16467	A	G	16467	29879	NSP13	P77P	SNP_silent	Helicase	NSP13:P77P
hCoV-19/Egypt/ARMY-311/2021|EPI_ISL_1936250|2021-04-22	16761	A	T	16761	29879	NSP13	P175P	SNP_silent	Helicase	NSP13:P175P
hCoV-19/Egypt/ARMY-311/2021|EPI_ISL_1936250|2021-04-22	17014	G	T	17014	29879	NSP13	D260Y	SNP	Helicase	NSP13:D260Y
hCoV-19/Egypt/ARMY-311/2021|EPI_ISL_1936250|2021-04-22	21727	C	T	21727	29879	S	F55F	SNP_silent	Spike	S:F55F
hCoV-19/Egypt/ARMY-311/2021|EPI_ISL_1936250|2021-04-22	22437	C	T	22437	29879	S	A292V	SNP	Spike	S:A292V
hCoV-19/Egypt/ARMY-311/2021|EPI_ISL_1936250|2021-04-22	22468	G	T	22468	29879	S	T302T	SNP_silent	Spike	S:T302T
hCoV-19/Egypt/ARMY-311/2021|EPI_ISL_1936250|2021-04-22	23064	A	C	23064	29879	S	N501T	SNP	Spike	S:N501T
hCoV-19/Egypt/ARMY-311/2021|EPI_ISL_1936250|2021-04-22	23525	C	T	23525	29879	S	H655Y	SNP	Spike	S:H655Y
hCoV-19/Egypt/ARMY-311/2021|EPI_ISL_1936250|2021-04-22	25222	T	C	25222	29879	S	F1220F	SNP_silent	Spike	S:F1220F
hCoV-19/Egypt/ARMY-311/2021|EPI_ISL_1936250|2021-04-22	25904	C	T	25904	29879	ORF3a	S171L	SNP	ORF3a protein	ORF3a:S171L
hCoV-19/Egypt/ARMY-311/2021|EPI_ISL_1936250|2021-04-22	27384	T	C	27384	29879	ORF6	D61D	SNP_silent	ORF6 protein	ORF6:D61D
hCoV-19/Egypt/ARMY-311/2021|EPI_ISL_1936250|2021-04-22	28144	T	C	28144	29879	ORF8	L84S	SNP	ORF8 protein	ORF8:L84S
hCoV-19/Egypt/ARMY-311/2021|EPI_ISL_1936250|2021-04-22	28272	A	T	28272	29879	3'UTR	28272	extragenic	NA	3'UTR:28272
hCoV-19/Egypt/ARMY-311/2021|EPI_ISL_1936250|2021-04-22	28377	C	T	28377	29879	N	A35V	SNP	Nucleocapsid protein	N:A35V
hCoV-19/Egypt/ARMY-311/2021|EPI_ISL_1936250|2021-04-22	28878	G	A	28878	29879	N	S202N	SNP	Nucleocapsid protein	N:S202N
hCoV-19/Egypt/ARMY-311/2021|EPI_ISL_1936250|2021-04-22	29742	G	A	29742	29879	3'UTR	29742	extragenic	NA	3'UTR:29742
hCoV-19/Egypt/ARMY-312/2021|EPI_ISL_1936251|2021-04-22	44	C	T	44	29881	5'UTR	44	extragenic	NA	5'UTR:44
hCoV-19/Egypt/ARMY-312/2021|EPI_ISL_1936251|2021-04-22	481	A	G	481	29881	NSP1	K72K	SNP_silent	Leader protein	NSP1:K72K
hCoV-19/Egypt/ARMY-312/2021|EPI_ISL_1936251|2021-04-22	521	G	T	521	29881	NSP1	V86F	SNP	Leader protein	NSP1:V86F
hCoV-19/Egypt/ARMY-312/2021|EPI_ISL_1936251|2021-04-22	2197	C	T	2197	29881	NSP2	D464D	SNP_silent	Non-Structural protein 2	NSP2:D464D
hCoV-19/Egypt/ARMY-312/2021|EPI_ISL_1936251|2021-04-22	3704	C	T	3704	29881	NSP3	P329S	SNP	Predicted phosphoesterase, papain-like proteinase	NSP3:P329S
hCoV-19/Egypt/ARMY-312/2021|EPI_ISL_1936251|2021-04-22	6541	C	T	6541	29881	NSP3	H1274H	SNP_silent	Predicted phosphoesterase, papain-like proteinase	NSP3:H1274H
hCoV-19/Egypt/ARMY-312/2021|EPI_ISL_1936251|2021-04-22	8782	C	T	8782	29881	NSP4	S76S	SNP_silent	Transmembrane protein	NSP4:S76S
hCoV-19/Egypt/ARMY-312/2021|EPI_ISL_1936251|2021-04-22	10850	G	A	10850	29881	NSP5	A266T	SNP	3C-like proteinase	NSP5:A266T
hCoV-19/Egypt/ARMY-312/2021|EPI_ISL_1936251|2021-04-22	12469	C	T	12469	29881	NSP8	A126A	SNP_silent	Non-Structural Protein 8	NSP8:A126A
hCoV-19/Egypt/ARMY-312/2021|EPI_ISL_1936251|2021-04-22	15194	C	T	15194	29881	NSP12b	A576V	SNP	RNA-dependent RNA polymerase, post-ribosomal frameshift	NSP12b:A576V
hCoV-19/Egypt/ARMY-312/2021|EPI_ISL_1936251|2021-04-22	16467	A	G	16467	29881	NSP13	P77P	SNP_silent	Helicase	NSP13:P77P
hCoV-19/Egypt/ARMY-312/2021|EPI_ISL_1936251|2021-04-22	16761	A	T	16761	29881	NSP13	P175P	SNP_silent	Helicase	NSP13:P175P
hCoV-19/Egypt/ARMY-312/2021|EPI_ISL_1936251|2021-04-22	17014	G	T	17014	29881	NSP13	D260Y	SNP	Helicase	NSP13:D260Y
hCoV-19/Egypt/ARMY-312/2021|EPI_ISL_1936251|2021-04-22	21727	C	T	21727	29881	S	F55F	SNP_silent	Spike	S:F55F
hCoV-19/Egypt/ARMY-312/2021|EPI_ISL_1936251|2021-04-22	22437	C	T	22437	29881	S	A292V	SNP	Spike	S:A292V
hCoV-19/Egypt/ARMY-312/2021|EPI_ISL_1936251|2021-04-22	22468	G	T	22468	29881	S	T302T	SNP_silent	Spike	S:T302T
hCoV-19/Egypt/ARMY-312/2021|EPI_ISL_1936251|2021-04-22	23064	A	C	23064	29881	S	N501T	SNP	Spike	S:N501T
hCoV-19/Egypt/ARMY-312/2021|EPI_ISL_1936251|2021-04-22	23525	C	T	23525	29881	S	H655Y	SNP	Spike	S:H655Y
hCoV-19/Egypt/ARMY-312/2021|EPI_ISL_1936251|2021-04-22	25222	T	C	25222	29881	S	F1220F	SNP_silent	Spike	S:F1220F
hCoV-19/Egypt/ARMY-312/2021|EPI_ISL_1936251|2021-04-22	25904	C	T	25904	29881	ORF3a	S171L	SNP	ORF3a protein	ORF3a:S171L
hCoV-19/Egypt/ARMY-312/2021|EPI_ISL_1936251|2021-04-22	27384	T	C	27384	29881	ORF6	D61D	SNP_silent	ORF6 protein	ORF6:D61D
hCoV-19/Egypt/ARMY-312/2021|EPI_ISL_1936251|2021-04-22	28144	T	C	28144	29881	ORF8	L84S	SNP	ORF8 protein	ORF8:L84S
hCoV-19/Egypt/ARMY-312/2021|EPI_ISL_1936251|2021-04-22	28272	A	T	28272	29881	3'UTR	28272	extragenic	NA	3'UTR:28272
hCoV-19/Egypt/ARMY-312/2021|EPI_ISL_1936251|2021-04-22	28377	C	T	28377	29881	N	A35V	SNP	Nucleocapsid protein	N:A35V
hCoV-19/Egypt/ARMY-312/2021|EPI_ISL_1936251|2021-04-22	28878	G	A	28878	29881	N	S202N	SNP	Nucleocapsid protein	N:S202N
hCoV-19/Egypt/ARMY-312/2021|EPI_ISL_1936251|2021-04-22	29742	G	A	29742	29881	3'UTR	29742	extragenic	NA	3'UTR:29742
hCoV-19/Egypt/ARMY-318/2021|EPI_ISL_1936257|2021-04-22	44	C	T	44	29885	5'UTR	44	extragenic	NA	5'UTR:44
hCoV-19/Egypt/ARMY-318/2021|EPI_ISL_1936257|2021-04-22	521	G	T	521	29885	NSP1	V86F	SNP	Leader protein	NSP1:V86F
hCoV-19/Egypt/ARMY-318/2021|EPI_ISL_1936257|2021-04-22	2197	C	T	2197	29885	NSP2	D464D	SNP_silent	Non-Structural protein 2	NSP2:D464D
hCoV-19/Egypt/ARMY-318/2021|EPI_ISL_1936257|2021-04-22	5365	C	T	5365	29885	NSP3	Y882Y	SNP_silent	Predicted phosphoesterase, papain-like proteinase	NSP3:Y882Y
hCoV-19/Egypt/ARMY-318/2021|EPI_ISL_1936257|2021-04-22	6537	G	T	6537	29885	NSP3	G1273V	SNP	Predicted phosphoesterase, papain-like proteinase	NSP3:G1273V
hCoV-19/Egypt/ARMY-318/2021|EPI_ISL_1936257|2021-04-22	6541	C	T	6541	29885	NSP3	H1274H	SNP_silent	Predicted phosphoesterase, papain-like proteinase	NSP3:H1274H
hCoV-19/Egypt/ARMY-318/2021|EPI_ISL_1936257|2021-04-22	7743	G	T	7743	29885	NSP3	S1675I	SNP	Predicted phosphoesterase, papain-like proteinase	NSP3:S1675I
hCoV-19/Egypt/ARMY-318/2021|EPI_ISL_1936257|2021-04-22	8782	C	T	8782	29885	NSP4	S76S	SNP_silent	Transmembrane protein	NSP4:S76S
hCoV-19/Egypt/ARMY-318/2021|EPI_ISL_1936257|2021-04-22	9250	T	C	9250	29885	NSP4	G232G	SNP_silent	Transmembrane protein	NSP4:G232G
hCoV-19/Egypt/ARMY-318/2021|EPI_ISL_1936257|2021-04-22	9988	C	T	9988	29885	NSP4	F478F	SNP_silent	Transmembrane protein	NSP4:F478F
hCoV-19/Egypt/ARMY-318/2021|EPI_ISL_1936257|2021-04-22	10850	G	A	10850	29885	NSP5	A266T	SNP	3C-like proteinase	NSP5:A266T
hCoV-19/Egypt/ARMY-318/2021|EPI_ISL_1936257|2021-04-22	11779	C	T	11779	29885	NSP6	F269F	SNP_silent	Transmembrane protein	NSP6:F269F
hCoV-19/Egypt/ARMY-318/2021|EPI_ISL_1936257|2021-04-22	12469	C	T	12469	29885	NSP8	A126A	SNP_silent	Non-Structural Protein 8	NSP8:A126A
hCoV-19/Egypt/ARMY-318/2021|EPI_ISL_1936257|2021-04-22	16391	C	T	16391	29885	NSP13	A52V	SNP	Helicase	NSP13:A52V
hCoV-19/Egypt/ARMY-318/2021|EPI_ISL_1936257|2021-04-22	16467	A	G	16467	29885	NSP13	P77P	SNP_silent	Helicase	NSP13:P77P
hCoV-19/Egypt/ARMY-318/2021|EPI_ISL_1936257|2021-04-22	17014	G	T	17014	29885	NSP13	D260Y	SNP	Helicase	NSP13:D260Y
hCoV-19/Egypt/ARMY-318/2021|EPI_ISL_1936257|2021-04-22	22468	G	T	22468	29885	S	T302T	SNP_silent	Spike	S:T302T
hCoV-19/Egypt/ARMY-318/2021|EPI_ISL_1936257|2021-04-22	23064	A	C	23064	29885	S	N501T	SNP	Spike	S:N501T
hCoV-19/Egypt/ARMY-318/2021|EPI_ISL_1936257|2021-04-22	23525	C	T	23525	29885	S	H655Y	SNP	Spike	S:H655Y
hCoV-19/Egypt/ARMY-318/2021|EPI_ISL_1936257|2021-04-22	27489	A	G	27489	29885	ORF7a	K32K	SNP_silent	ORF7a protein	ORF7a:K32K
hCoV-19/Egypt/ARMY-318/2021|EPI_ISL_1936257|2021-04-22	28144	T	C	28144	29885	ORF8	L84S	SNP	ORF8 protein	ORF8:L84S
hCoV-19/Egypt/ARMY-318/2021|EPI_ISL_1936257|2021-04-22	28272	A	T	28272	29885	3'UTR	28272	extragenic	NA	3'UTR:28272
hCoV-19/Egypt/ARMY-318/2021|EPI_ISL_1936257|2021-04-22	28377	C	T	28377	29885	N	A35V	SNP	Nucleocapsid protein	N:A35V
hCoV-19/Egypt/ARMY-318/2021|EPI_ISL_1936257|2021-04-22	28878	G	A	28878	29885	N	S202N	SNP	Nucleocapsid protein	N:S202N
hCoV-19/Egypt/ARMY-318/2021|EPI_ISL_1936257|2021-04-22	29742	G	A	29742	29885	3'UTR	29742	extragenic	NA	3'UTR:29742
hCoV-19/Egypt/ARMY-319/2021|EPI_ISL_1936258|2021-04-22	44	C	T	44	29888	5'UTR	44	extragenic	NA	5'UTR:44
hCoV-19/Egypt/ARMY-319/2021|EPI_ISL_1936258|2021-04-22	521	G	T	521	29888	NSP1	V86F	SNP	Leader protein	NSP1:V86F
hCoV-19/Egypt/ARMY-319/2021|EPI_ISL_1936258|2021-04-22	2197	C	T	2197	29888	NSP2	D464D	SNP_silent	Non-Structural protein 2	NSP2:D464D
hCoV-19/Egypt/ARMY-319/2021|EPI_ISL_1936258|2021-04-22	5365	C	T	5365	29888	NSP3	Y882Y	SNP_silent	Predicted phosphoesterase, papain-like proteinase	NSP3:Y882Y
hCoV-19/Egypt/ARMY-319/2021|EPI_ISL_1936258|2021-04-22	6537	G	T	6537	29888	NSP3	G1273V	SNP	Predicted phosphoesterase, papain-like proteinase	NSP3:G1273V
hCoV-19/Egypt/ARMY-319/2021|EPI_ISL_1936258|2021-04-22	6541	C	T	6541	29888	NSP3	H1274H	SNP_silent	Predicted phosphoesterase, papain-like proteinase	NSP3:H1274H
hCoV-19/Egypt/ARMY-319/2021|EPI_ISL_1936258|2021-04-22	7743	G	T	7743	29888	NSP3	S1675I	SNP	Predicted phosphoesterase, papain-like proteinase	NSP3:S1675I
hCoV-19/Egypt/ARMY-319/2021|EPI_ISL_1936258|2021-04-22	8782	C	T	8782	29888	NSP4	S76S	SNP_silent	Transmembrane protein	NSP4:S76S
hCoV-19/Egypt/ARMY-319/2021|EPI_ISL_1936258|2021-04-22	9250	T	C	9250	29888	NSP4	G232G	SNP_silent	Transmembrane protein	NSP4:G232G
hCoV-19/Egypt/ARMY-319/2021|EPI_ISL_1936258|2021-04-22	9988	C	T	9988	29888	NSP4	F478F	SNP_silent	Transmembrane protein	NSP4:F478F
hCoV-19/Egypt/ARMY-319/2021|EPI_ISL_1936258|2021-04-22	10850	G	A	10850	29888	NSP5	A266T	SNP	3C-like proteinase	NSP5:A266T
hCoV-19/Egypt/ARMY-319/2021|EPI_ISL_1936258|2021-04-22	11779	C	T	11779	29888	NSP6	F269F	SNP_silent	Transmembrane protein	NSP6:F269F
hCoV-19/Egypt/ARMY-319/2021|EPI_ISL_1936258|2021-04-22	12469	C	T	12469	29888	NSP8	A126A	SNP_silent	Non-Structural Protein 8	NSP8:A126A
hCoV-19/Egypt/ARMY-319/2021|EPI_ISL_1936258|2021-04-22	16391	C	T	16391	29888	NSP13	A52V	SNP	Helicase	NSP13:A52V
hCoV-19/Egypt/ARMY-319/2021|EPI_ISL_1936258|2021-04-22	16467	A	G	16467	29888	NSP13	P77P	SNP_silent	Helicase	NSP13:P77P
hCoV-19/Egypt/ARMY-319/2021|EPI_ISL_1936258|2021-04-22	17014	G	T	17014	29888	NSP13	D260Y	SNP	Helicase	NSP13:D260Y
hCoV-19/Egypt/ARMY-319/2021|EPI_ISL_1936258|2021-04-22	22468	G	T	22468	29888	S	T302T	SNP_silent	Spike	S:T302T
hCoV-19/Egypt/ARMY-319/2021|EPI_ISL_1936258|2021-04-22	23064	A	C	23064	29888	S	N501T	SNP	Spike	S:N501T
hCoV-19/Egypt/ARMY-319/2021|EPI_ISL_1936258|2021-04-22	23525	C	T	23525	29888	S	H655Y	SNP	Spike	S:H655Y
hCoV-19/Egypt/ARMY-319/2021|EPI_ISL_1936258|2021-04-22	27489	A	G	27489	29888	ORF7a	K32K	SNP_silent	ORF7a protein	ORF7a:K32K
hCoV-19/Egypt/ARMY-319/2021|EPI_ISL_1936258|2021-04-22	28144	T	C	28144	29888	ORF8	L84S	SNP	ORF8 protein	ORF8:L84S
hCoV-19/Egypt/ARMY-319/2021|EPI_ISL_1936258|2021-04-22	28272	A	T	28272	29888	3'UTR	28272	extragenic	NA	3'UTR:28272
hCoV-19/Egypt/ARMY-319/2021|EPI_ISL_1936258|2021-04-22	28377	C	T	28377	29888	N	A35V	SNP	Nucleocapsid protein	N:A35V
hCoV-19/Egypt/ARMY-319/2021|EPI_ISL_1936258|2021-04-22	28878	G	A	28878	29888	N	S202N	SNP	Nucleocapsid protein	N:S202N
hCoV-19/Egypt/ARMY-319/2021|EPI_ISL_1936258|2021-04-22	29742	G	A	29742	29888	3'UTR	29742	extragenic	NA	3'UTR:29742
hCoV-19/Egypt/ARMY-347/2021|EPI_ISL_1936277|2021-04-04	44	C	T	44	29883	5'UTR	44	extragenic	NA	5'UTR:44
hCoV-19/Egypt/ARMY-347/2021|EPI_ISL_1936277|2021-04-04	481	A	G	481	29883	NSP1	K72K	SNP_silent	Leader protein	NSP1:K72K
hCoV-19/Egypt/ARMY-347/2021|EPI_ISL_1936277|2021-04-04	521	G	T	521	29883	NSP1	V86F	SNP	Leader protein	NSP1:V86F
hCoV-19/Egypt/ARMY-347/2021|EPI_ISL_1936277|2021-04-04	2197	C	T	2197	29883	NSP2	D464D	SNP_silent	Non-Structural protein 2	NSP2:D464D
hCoV-19/Egypt/ARMY-347/2021|EPI_ISL_1936277|2021-04-04	6541	C	T	6541	29883	NSP3	H1274H	SNP_silent	Predicted phosphoesterase, papain-like proteinase	NSP3:H1274H
hCoV-19/Egypt/ARMY-347/2021|EPI_ISL_1936277|2021-04-04	6617	G	T	6617	29883	NSP3	G1300C	SNP	Predicted phosphoesterase, papain-like proteinase	NSP3:G1300C
hCoV-19/Egypt/ARMY-347/2021|EPI_ISL_1936277|2021-04-04	7393	G	T	7393	29883	NSP3	P1558P	SNP_silent	Predicted phosphoesterase, papain-like proteinase	NSP3:P1558P
hCoV-19/Egypt/ARMY-347/2021|EPI_ISL_1936277|2021-04-04	8782	C	T	8782	29883	NSP4	S76S	SNP_silent	Transmembrane protein	NSP4:S76S
hCoV-19/Egypt/ARMY-347/2021|EPI_ISL_1936277|2021-04-04	9988	C	T	9988	29883	NSP4	F478F	SNP_silent	Transmembrane protein	NSP4:F478F
hCoV-19/Egypt/ARMY-347/2021|EPI_ISL_1936277|2021-04-04	10207	C	T	10207	29883	NSP5	N51N	SNP_silent	3C-like proteinase	NSP5:N51N
hCoV-19/Egypt/ARMY-347/2021|EPI_ISL_1936277|2021-04-04	10323	A	G	10323	29883	NSP5	K90R	SNP	3C-like proteinase	NSP5:K90R
hCoV-19/Egypt/ARMY-347/2021|EPI_ISL_1936277|2021-04-04	10850	G	A	10850	29883	NSP5	A266T	SNP	3C-like proteinase	NSP5:A266T
hCoV-19/Egypt/ARMY-347/2021|EPI_ISL_1936277|2021-04-04	12469	C	T	12469	29883	NSP8	A126A	SNP_silent	Non-Structural Protein 8	NSP8:A126A
hCoV-19/Egypt/ARMY-347/2021|EPI_ISL_1936277|2021-04-04	16391	C	T	16391	29883	NSP13	A52V	SNP	Helicase	NSP13:A52V
hCoV-19/Egypt/ARMY-347/2021|EPI_ISL_1936277|2021-04-04	16467	A	G	16467	29883	NSP13	P77P	SNP_silent	Helicase	NSP13:P77P
hCoV-19/Egypt/ARMY-347/2021|EPI_ISL_1936277|2021-04-04	17014	G	T	17014	29883	NSP13	D260Y	SNP	Helicase	NSP13:D260Y
hCoV-19/Egypt/ARMY-347/2021|EPI_ISL_1936277|2021-04-04	19158	T	C	19158	29883	NSP14	H373H	SNP_silent	3'-to-5' exonuclease	NSP14:H373H
hCoV-19/Egypt/ARMY-347/2021|EPI_ISL_1936277|2021-04-04	21868	A	T	21868	29883	S	R102S	SNP	Spike	S:R102S
hCoV-19/Egypt/ARMY-347/2021|EPI_ISL_1936277|2021-04-04	22468	G	T	22468	29883	S	T302T	SNP_silent	Spike	S:T302T
hCoV-19/Egypt/ARMY-347/2021|EPI_ISL_1936277|2021-04-04	23064	A	C	23064	29883	S	N501T	SNP	Spike	S:N501T
hCoV-19/Egypt/ARMY-347/2021|EPI_ISL_1936277|2021-04-04	23525	C	T	23525	29883	S	H655Y	SNP	Spike	S:H655Y
hCoV-19/Egypt/ARMY-347/2021|EPI_ISL_1936277|2021-04-04	25904	C	T	25904	29883	ORF3a	S171L	SNP	ORF3a protein	ORF3a:S171L
hCoV-19/Egypt/ARMY-347/2021|EPI_ISL_1936277|2021-04-04	28144	T	C	28144	29883	ORF8	L84S	SNP	ORF8 protein	ORF8:L84S
hCoV-19/Egypt/ARMY-347/2021|EPI_ISL_1936277|2021-04-04	28272	A	T	28272	29883	3'UTR	28272	extragenic	NA	3'UTR:28272
hCoV-19/Egypt/ARMY-347/2021|EPI_ISL_1936277|2021-04-04	28377	C	T	28377	29883	N	A35V	SNP	Nucleocapsid protein	N:A35V
hCoV-19/Egypt/ARMY-347/2021|EPI_ISL_1936277|2021-04-04	28878	G	A	28878	29883	N	S202N	SNP	Nucleocapsid protein	N:S202N
hCoV-19/Egypt/ARMY-348/2021|EPI_ISL_1936278|2021-04-04	44	C	T	44	29882	5'UTR	44	extragenic	NA	5'UTR:44
hCoV-19/Egypt/ARMY-348/2021|EPI_ISL_1936278|2021-04-04	481	A	G	481	29882	NSP1	K72K	SNP_silent	Leader protein	NSP1:K72K
hCoV-19/Egypt/ARMY-348/2021|EPI_ISL_1936278|2021-04-04	521	G	T	521	29882	NSP1	V86F	SNP	Leader protein	NSP1:V86F
hCoV-19/Egypt/ARMY-348/2021|EPI_ISL_1936278|2021-04-04	2197	C	T	2197	29882	NSP2	D464D	SNP_silent	Non-Structural protein 2	NSP2:D464D
hCoV-19/Egypt/ARMY-348/2021|EPI_ISL_1936278|2021-04-04	6541	C	T	6541	29882	NSP3	H1274H	SNP_silent	Predicted phosphoesterase, papain-like proteinase	NSP3:H1274H
hCoV-19/Egypt/ARMY-348/2021|EPI_ISL_1936278|2021-04-04	6617	G	T	6617	29882	NSP3	G1300C	SNP	Predicted phosphoesterase, papain-like proteinase	NSP3:G1300C
hCoV-19/Egypt/ARMY-348/2021|EPI_ISL_1936278|2021-04-04	7393	G	T	7393	29882	NSP3	P1558P	SNP_silent	Predicted phosphoesterase, papain-like proteinase	NSP3:P1558P
hCoV-19/Egypt/ARMY-348/2021|EPI_ISL_1936278|2021-04-04	8782	C	T	8782	29882	NSP4	S76S	SNP_silent	Transmembrane protein	NSP4:S76S
hCoV-19/Egypt/ARMY-348/2021|EPI_ISL_1936278|2021-04-04	9988	C	T	9988	29882	NSP4	F478F	SNP_silent	Transmembrane protein	NSP4:F478F
hCoV-19/Egypt/ARMY-348/2021|EPI_ISL_1936278|2021-04-04	10207	C	T	10207	29882	NSP5	N51N	SNP_silent	3C-like proteinase	NSP5:N51N
hCoV-19/Egypt/ARMY-348/2021|EPI_ISL_1936278|2021-04-04	10323	A	G	10323	29882	NSP5	K90R	SNP	3C-like proteinase	NSP5:K90R
hCoV-19/Egypt/ARMY-348/2021|EPI_ISL_1936278|2021-04-04	10850	G	A	10850	29882	NSP5	A266T	SNP	3C-like proteinase	NSP5:A266T
hCoV-19/Egypt/ARMY-348/2021|EPI_ISL_1936278|2021-04-04	12469	C	T	12469	29882	NSP8	A126A	SNP_silent	Non-Structural Protein 8	NSP8:A126A
hCoV-19/Egypt/ARMY-348/2021|EPI_ISL_1936278|2021-04-04	16391	C	T	16391	29882	NSP13	A52V	SNP	Helicase	NSP13:A52V
hCoV-19/Egypt/ARMY-348/2021|EPI_ISL_1936278|2021-04-04	16467	A	G	16467	29882	NSP13	P77P	SNP_silent	Helicase	NSP13:P77P
hCoV-19/Egypt/ARMY-348/2021|EPI_ISL_1936278|2021-04-04	17014	G	T	17014	29882	NSP13	D260Y	SNP	Helicase	NSP13:D260Y
hCoV-19/Egypt/ARMY-348/2021|EPI_ISL_1936278|2021-04-04	19158	T	C	19158	29882	NSP14	H373H	SNP_silent	3'-to-5' exonuclease	NSP14:H373H
hCoV-19/Egypt/ARMY-348/2021|EPI_ISL_1936278|2021-04-04	21868	A	T	21868	29882	S	R102S	SNP	Spike	S:R102S
hCoV-19/Egypt/ARMY-348/2021|EPI_ISL_1936278|2021-04-04	22468	G	T	22468	29882	S	T302T	SNP_silent	Spike	S:T302T
hCoV-19/Egypt/ARMY-348/2021|EPI_ISL_1936278|2021-04-04	23064	A	C	23064	29882	S	N501T	SNP	Spike	S:N501T
hCoV-19/Egypt/ARMY-348/2021|EPI_ISL_1936278|2021-04-04	23525	C	T	23525	29882	S	H655Y	SNP	Spike	S:H655Y
hCoV-19/Egypt/ARMY-348/2021|EPI_ISL_1936278|2021-04-04	25904	C	T	25904	29882	ORF3a	S171L	SNP	ORF3a protein	ORF3a:S171L
hCoV-19/Egypt/ARMY-348/2021|EPI_ISL_1936278|2021-04-04	28144	T	C	28144	29882	ORF8	L84S	SNP	ORF8 protein	ORF8:L84S
hCoV-19/Egypt/ARMY-348/2021|EPI_ISL_1936278|2021-04-04	28272	A	T	28272	29882	3'UTR	28272	extragenic	NA	3'UTR:28272
hCoV-19/Egypt/ARMY-348/2021|EPI_ISL_1936278|2021-04-04	28377	C	T	28377	29882	N	A35V	SNP	Nucleocapsid protein	N:A35V
hCoV-19/Egypt/ARMY-348/2021|EPI_ISL_1936278|2021-04-04	28878	G	A	28878	29882	N	S202N	SNP	Nucleocapsid protein	N:S202N
hCoV-19/Egypt/ARMY-349/2021|EPI_ISL_1936279|2021-04-04	44	C	T	44	29890	5'UTR	44	extragenic	NA	5'UTR:44
hCoV-19/Egypt/ARMY-349/2021|EPI_ISL_1936279|2021-04-04	481	A	G	481	29890	NSP1	K72K	SNP_silent	Leader protein	NSP1:K72K
hCoV-19/Egypt/ARMY-349/2021|EPI_ISL_1936279|2021-04-04	521	G	T	521	29890	NSP1	V86F	SNP	Leader protein	NSP1:V86F
hCoV-19/Egypt/ARMY-349/2021|EPI_ISL_1936279|2021-04-04	2197	C	T	2197	29890	NSP2	D464D	SNP_silent	Non-Structural protein 2	NSP2:D464D
hCoV-19/Egypt/ARMY-349/2021|EPI_ISL_1936279|2021-04-04	6541	C	T	6541	29890	NSP3	H1274H	SNP_silent	Predicted phosphoesterase, papain-like proteinase	NSP3:H1274H
hCoV-19/Egypt/ARMY-349/2021|EPI_ISL_1936279|2021-04-04	6617	G	T	6617	29890	NSP3	G1300C	SNP	Predicted phosphoesterase, papain-like proteinase	NSP3:G1300C
hCoV-19/Egypt/ARMY-349/2021|EPI_ISL_1936279|2021-04-04	7393	G	T	7393	29890	NSP3	P1558P	SNP_silent	Predicted phosphoesterase, papain-like proteinase	NSP3:P1558P
hCoV-19/Egypt/ARMY-349/2021|EPI_ISL_1936279|2021-04-04	8782	C	T	8782	29890	NSP4	S76S	SNP_silent	Transmembrane protein	NSP4:S76S
hCoV-19/Egypt/ARMY-349/2021|EPI_ISL_1936279|2021-04-04	9988	C	T	9988	29890	NSP4	F478F	SNP_silent	Transmembrane protein	NSP4:F478F
hCoV-19/Egypt/ARMY-349/2021|EPI_ISL_1936279|2021-04-04	10207	C	T	10207	29890	NSP5	N51N	SNP_silent	3C-like proteinase	NSP5:N51N
hCoV-19/Egypt/ARMY-349/2021|EPI_ISL_1936279|2021-04-04	10323	A	G	10323	29890	NSP5	K90R	SNP	3C-like proteinase	NSP5:K90R
hCoV-19/Egypt/ARMY-349/2021|EPI_ISL_1936279|2021-04-04	10850	G	A	10850	29890	NSP5	A266T	SNP	3C-like proteinase	NSP5:A266T
hCoV-19/Egypt/ARMY-349/2021|EPI_ISL_1936279|2021-04-04	12469	C	T	12469	29890	NSP8	A126A	SNP_silent	Non-Structural Protein 8	NSP8:A126A
hCoV-19/Egypt/ARMY-349/2021|EPI_ISL_1936279|2021-04-04	16391	C	T	16391	29890	NSP13	A52V	SNP	Helicase	NSP13:A52V
hCoV-19/Egypt/ARMY-349/2021|EPI_ISL_1936279|2021-04-04	16467	A	G	16467	29890	NSP13	P77P	SNP_silent	Helicase	NSP13:P77P
hCoV-19/Egypt/ARMY-349/2021|EPI_ISL_1936279|2021-04-04	17014	G	T	17014	29890	NSP13	D260Y	SNP	Helicase	NSP13:D260Y
hCoV-19/Egypt/ARMY-349/2021|EPI_ISL_1936279|2021-04-04	19158	T	C	19158	29890	NSP14	H373H	SNP_silent	3'-to-5' exonuclease	NSP14:H373H
hCoV-19/Egypt/ARMY-349/2021|EPI_ISL_1936279|2021-04-04	21868	A	T	21868	29890	S	R102S	SNP	Spike	S:R102S
hCoV-19/Egypt/ARMY-349/2021|EPI_ISL_1936279|2021-04-04	22468	G	T	22468	29890	S	T302T	SNP_silent	Spike	S:T302T
hCoV-19/Egypt/ARMY-349/2021|EPI_ISL_1936279|2021-04-04	23064	A	C	23064	29890	S	N501T	SNP	Spike	S:N501T
hCoV-19/Egypt/ARMY-349/2021|EPI_ISL_1936279|2021-04-04	23525	C	T	23525	29890	S	H655Y	SNP	Spike	S:H655Y
hCoV-19/Egypt/ARMY-349/2021|EPI_ISL_1936279|2021-04-04	25904	C	T	25904	29890	ORF3a	S171L	SNP	ORF3a protein	ORF3a:S171L
hCoV-19/Egypt/ARMY-349/2021|EPI_ISL_1936279|2021-04-04	28144	T	C	28144	29890	ORF8	L84S	SNP	ORF8 protein	ORF8:L84S
hCoV-19/Egypt/ARMY-349/2021|EPI_ISL_1936279|2021-04-04	28272	A	T	28272	29890	3'UTR	28272	extragenic	NA	3'UTR:28272
hCoV-19/Egypt/ARMY-349/2021|EPI_ISL_1936279|2021-04-04	28377	C	T	28377	29890	N	A35V	SNP	Nucleocapsid protein	N:A35V
hCoV-19/Egypt/ARMY-349/2021|EPI_ISL_1936279|2021-04-04	28878	G	A	28878	29890	N	S202N	SNP	Nucleocapsid protein	N:S202N
hCoV-19/Egypt/ARMY-45/2021|EPI_ISL_1936220|2021-03-27	44	C	T	44	29895	5'UTR	44	extragenic	NA	5'UTR:44
hCoV-19/Egypt/ARMY-45/2021|EPI_ISL_1936220|2021-03-27	481	A	G	481	29895	NSP1	K72K	SNP_silent	Leader protein	NSP1:K72K
hCoV-19/Egypt/ARMY-45/2021|EPI_ISL_1936220|2021-03-27	521	G	T	521	29895	NSP1	V86F	SNP	Leader protein	NSP1:V86F
hCoV-19/Egypt/ARMY-45/2021|EPI_ISL_1936220|2021-03-27	2197	C	T	2197	29895	NSP2	D464D	SNP_silent	Non-Structural protein 2	NSP2:D464D
hCoV-19/Egypt/ARMY-45/2021|EPI_ISL_1936220|2021-03-27	6541	C	T	6541	29895	NSP3	H1274H	SNP_silent	Predicted phosphoesterase, papain-like proteinase	NSP3:H1274H
hCoV-19/Egypt/ARMY-45/2021|EPI_ISL_1936220|2021-03-27	6617	G	T	6617	29895	NSP3	G1300C	SNP	Predicted phosphoesterase, papain-like proteinase	NSP3:G1300C
hCoV-19/Egypt/ARMY-45/2021|EPI_ISL_1936220|2021-03-27	7393	G	T	7393	29895	NSP3	P1558P	SNP_silent	Predicted phosphoesterase, papain-like proteinase	NSP3:P1558P
hCoV-19/Egypt/ARMY-45/2021|EPI_ISL_1936220|2021-03-27	8782	C	T	8782	29895	NSP4	S76S	SNP_silent	Transmembrane protein	NSP4:S76S
hCoV-19/Egypt/ARMY-45/2021|EPI_ISL_1936220|2021-03-27	9988	C	T	9988	29895	NSP4	F478F	SNP_silent	Transmembrane protein	NSP4:F478F
hCoV-19/Egypt/ARMY-45/2021|EPI_ISL_1936220|2021-03-27	10207	C	T	10207	29895	NSP5	N51N	SNP_silent	3C-like proteinase	NSP5:N51N
hCoV-19/Egypt/ARMY-45/2021|EPI_ISL_1936220|2021-03-27	10323	A	G	10323	29895	NSP5	K90R	SNP	3C-like proteinase	NSP5:K90R
hCoV-19/Egypt/ARMY-45/2021|EPI_ISL_1936220|2021-03-27	10850	G	A	10850	29895	NSP5	A266T	SNP	3C-like proteinase	NSP5:A266T
hCoV-19/Egypt/ARMY-45/2021|EPI_ISL_1936220|2021-03-27	12469	C	T	12469	29895	NSP8	A126A	SNP_silent	Non-Structural Protein 8	NSP8:A126A
hCoV-19/Egypt/ARMY-45/2021|EPI_ISL_1936220|2021-03-27	16391	C	T	16391	29895	NSP13	A52V	SNP	Helicase	NSP13:A52V
hCoV-19/Egypt/ARMY-45/2021|EPI_ISL_1936220|2021-03-27	16467	A	G	16467	29895	NSP13	P77P	SNP_silent	Helicase	NSP13:P77P
hCoV-19/Egypt/ARMY-45/2021|EPI_ISL_1936220|2021-03-27	17014	G	T	17014	29895	NSP13	D260Y	SNP	Helicase	NSP13:D260Y
hCoV-19/Egypt/ARMY-45/2021|EPI_ISL_1936220|2021-03-27	19158	T	C	19158	29895	NSP14	H373H	SNP_silent	3'-to-5' exonuclease	NSP14:H373H
hCoV-19/Egypt/ARMY-45/2021|EPI_ISL_1936220|2021-03-27	21868	A	T	21868	29895	S	R102S	SNP	Spike	S:R102S
hCoV-19/Egypt/ARMY-45/2021|EPI_ISL_1936220|2021-03-27	22468	G	T	22468	29895	S	T302T	SNP_silent	Spike	S:T302T
hCoV-19/Egypt/ARMY-45/2021|EPI_ISL_1936220|2021-03-27	23064	A	C	23064	29895	S	N501T	SNP	Spike	S:N501T
hCoV-19/Egypt/ARMY-45/2021|EPI_ISL_1936220|2021-03-27	23525	C	T	23525	29895	S	H655Y	SNP	Spike	S:H655Y
hCoV-19/Egypt/ARMY-45/2021|EPI_ISL_1936220|2021-03-27	25904	C	T	25904	29895	ORF3a	S171L	SNP	ORF3a protein	ORF3a:S171L
hCoV-19/Egypt/ARMY-45/2021|EPI_ISL_1936220|2021-03-27	28144	T	C	28144	29895	ORF8	L84S	SNP	ORF8 protein	ORF8:L84S
hCoV-19/Egypt/ARMY-45/2021|EPI_ISL_1936220|2021-03-27	28272	A	T	28272	29895	3'UTR	28272	extragenic	NA	3'UTR:28272
hCoV-19/Egypt/ARMY-45/2021|EPI_ISL_1936220|2021-03-27	28377	C	T	28377	29895	N	A35V	SNP	Nucleocapsid protein	N:A35V
hCoV-19/Egypt/ARMY-45/2021|EPI_ISL_1936220|2021-03-27	28878	G	A	28878	29895	N	S202N	SNP	Nucleocapsid protein	N:S202N
hCoV-19/Egypt/ARMY-46/2021|EPI_ISL_1936222|2021-03-27	44	C	T	44	29891	5'UTR	44	extragenic	NA	5'UTR:44
hCoV-19/Egypt/ARMY-46/2021|EPI_ISL_1936222|2021-03-27	481	A	G	481	29891	NSP1	K72K	SNP_silent	Leader protein	NSP1:K72K
hCoV-19/Egypt/ARMY-46/2021|EPI_ISL_1936222|2021-03-27	521	G	T	521	29891	NSP1	V86F	SNP	Leader protein	NSP1:V86F
hCoV-19/Egypt/ARMY-46/2021|EPI_ISL_1936222|2021-03-27	2197	C	T	2197	29891	NSP2	D464D	SNP_silent	Non-Structural protein 2	NSP2:D464D
hCoV-19/Egypt/ARMY-46/2021|EPI_ISL_1936222|2021-03-27	6541	C	T	6541	29891	NSP3	H1274H	SNP_silent	Predicted phosphoesterase, papain-like proteinase	NSP3:H1274H
hCoV-19/Egypt/ARMY-46/2021|EPI_ISL_1936222|2021-03-27	6617	G	T	6617	29891	NSP3	G1300C	SNP	Predicted phosphoesterase, papain-like proteinase	NSP3:G1300C
hCoV-19/Egypt/ARMY-46/2021|EPI_ISL_1936222|2021-03-27	7393	G	T	7393	29891	NSP3	P1558P	SNP_silent	Predicted phosphoesterase, papain-like proteinase	NSP3:P1558P
hCoV-19/Egypt/ARMY-46/2021|EPI_ISL_1936222|2021-03-27	8782	C	T	8782	29891	NSP4	S76S	SNP_silent	Transmembrane protein	NSP4:S76S
hCoV-19/Egypt/ARMY-46/2021|EPI_ISL_1936222|2021-03-27	9988	C	T	9988	29891	NSP4	F478F	SNP_silent	Transmembrane protein	NSP4:F478F
hCoV-19/Egypt/ARMY-46/2021|EPI_ISL_1936222|2021-03-27	10207	C	T	10207	29891	NSP5	N51N	SNP_silent	3C-like proteinase	NSP5:N51N
hCoV-19/Egypt/ARMY-46/2021|EPI_ISL_1936222|2021-03-27	10323	A	G	10323	29891	NSP5	K90R	SNP	3C-like proteinase	NSP5:K90R
hCoV-19/Egypt/ARMY-46/2021|EPI_ISL_1936222|2021-03-27	10850	G	A	10850	29891	NSP5	A266T	SNP	3C-like proteinase	NSP5:A266T
hCoV-19/Egypt/ARMY-46/2021|EPI_ISL_1936222|2021-03-27	12469	C	T	12469	29891	NSP8	A126A	SNP_silent	Non-Structural Protein 8	NSP8:A126A
hCoV-19/Egypt/ARMY-46/2021|EPI_ISL_1936222|2021-03-27	16391	C	T	16391	29891	NSP13	A52V	SNP	Helicase	NSP13:A52V
hCoV-19/Egypt/ARMY-46/2021|EPI_ISL_1936222|2021-03-27	16467	A	G	16467	29891	NSP13	P77P	SNP_silent	Helicase	NSP13:P77P
hCoV-19/Egypt/ARMY-46/2021|EPI_ISL_1936222|2021-03-27	17014	G	T	17014	29891	NSP13	D260Y	SNP	Helicase	NSP13:D260Y
hCoV-19/Egypt/ARMY-46/2021|EPI_ISL_1936222|2021-03-27	19158	T	C	19158	29891	NSP14	H373H	SNP_silent	3'-to-5' exonuclease	NSP14:H373H
hCoV-19/Egypt/ARMY-46/2021|EPI_ISL_1936222|2021-03-27	21868	A	T	21868	29891	S	R102S	SNP	Spike	S:R102S
hCoV-19/Egypt/ARMY-46/2021|EPI_ISL_1936222|2021-03-27	22468	G	T	22468	29891	S	T302T	SNP_silent	Spike	S:T302T
hCoV-19/Egypt/ARMY-46/2021|EPI_ISL_1936222|2021-03-27	23064	A	C	23064	29891	S	N501T	SNP	Spike	S:N501T
hCoV-19/Egypt/ARMY-46/2021|EPI_ISL_1936222|2021-03-27	23525	C	T	23525	29891	S	H655Y	SNP	Spike	S:H655Y
hCoV-19/Egypt/ARMY-46/2021|EPI_ISL_1936222|2021-03-27	25904	C	T	25904	29891	ORF3a	S171L	SNP	ORF3a protein	ORF3a:S171L
hCoV-19/Egypt/ARMY-46/2021|EPI_ISL_1936222|2021-03-27	28144	T	C	28144	29891	ORF8	L84S	SNP	ORF8 protein	ORF8:L84S
hCoV-19/Egypt/ARMY-46/2021|EPI_ISL_1936222|2021-03-27	28272	A	T	28272	29891	3'UTR	28272	extragenic	NA	3'UTR:28272
hCoV-19/Egypt/ARMY-46/2021|EPI_ISL_1936222|2021-03-27	28377	C	T	28377	29891	N	A35V	SNP	Nucleocapsid protein	N:A35V
hCoV-19/Egypt/ARMY-46/2021|EPI_ISL_1936222|2021-03-27	28878	G	A	28878	29891	N	S202N	SNP	Nucleocapsid protein	N:S202N
hCoV-19/Egypt/ARMY-65/2021|EPI_ISL_1936221|2021-03-27	44	C	T	44	29899	5'UTR	44	extragenic	NA	5'UTR:44
hCoV-19/Egypt/ARMY-65/2021|EPI_ISL_1936221|2021-03-27	481	A	G	481	29899	NSP1	K72K	SNP_silent	Leader protein	NSP1:K72K
hCoV-19/Egypt/ARMY-65/2021|EPI_ISL_1936221|2021-03-27	521	G	T	521	29899	NSP1	V86F	SNP	Leader protein	NSP1:V86F
hCoV-19/Egypt/ARMY-65/2021|EPI_ISL_1936221|2021-03-27	2197	C	T	2197	29899	NSP2	D464D	SNP_silent	Non-Structural protein 2	NSP2:D464D
hCoV-19/Egypt/ARMY-65/2021|EPI_ISL_1936221|2021-03-27	6541	C	T	6541	29899	NSP3	H1274H	SNP_silent	Predicted phosphoesterase, papain-like proteinase	NSP3:H1274H
hCoV-19/Egypt/ARMY-65/2021|EPI_ISL_1936221|2021-03-27	6617	G	T	6617	29899	NSP3	G1300C	SNP	Predicted phosphoesterase, papain-like proteinase	NSP3:G1300C
hCoV-19/Egypt/ARMY-65/2021|EPI_ISL_1936221|2021-03-27	7393	G	T	7393	29899	NSP3	P1558P	SNP_silent	Predicted phosphoesterase, papain-like proteinase	NSP3:P1558P
hCoV-19/Egypt/ARMY-65/2021|EPI_ISL_1936221|2021-03-27	8782	C	T	8782	29899	NSP4	S76S	SNP_silent	Transmembrane protein	NSP4:S76S
hCoV-19/Egypt/ARMY-65/2021|EPI_ISL_1936221|2021-03-27	9988	C	T	9988	29899	NSP4	F478F	SNP_silent	Transmembrane protein	NSP4:F478F
hCoV-19/Egypt/ARMY-65/2021|EPI_ISL_1936221|2021-03-27	10207	C	T	10207	29899	NSP5	N51N	SNP_silent	3C-like proteinase	NSP5:N51N
hCoV-19/Egypt/ARMY-65/2021|EPI_ISL_1936221|2021-03-27	10323	A	G	10323	29899	NSP5	K90R	SNP	3C-like proteinase	NSP5:K90R
hCoV-19/Egypt/ARMY-65/2021|EPI_ISL_1936221|2021-03-27	10850	G	A	10850	29899	NSP5	A266T	SNP	3C-like proteinase	NSP5:A266T
hCoV-19/Egypt/ARMY-65/2021|EPI_ISL_1936221|2021-03-27	12469	C	T	12469	29899	NSP8	A126A	SNP_silent	Non-Structural Protein 8	NSP8:A126A
hCoV-19/Egypt/ARMY-65/2021|EPI_ISL_1936221|2021-03-27	16391	C	T	16391	29899	NSP13	A52V	SNP	Helicase	NSP13:A52V
hCoV-19/Egypt/ARMY-65/2021|EPI_ISL_1936221|2021-03-27	16467	A	G	16467	29899	NSP13	P77P	SNP_silent	Helicase	NSP13:P77P
hCoV-19/Egypt/ARMY-65/2021|EPI_ISL_1936221|2021-03-27	17014	G	T	17014	29899	NSP13	D260Y	SNP	Helicase	NSP13:D260Y
hCoV-19/Egypt/ARMY-65/2021|EPI_ISL_1936221|2021-03-27	19158	T	C	19158	29899	NSP14	H373H	SNP_silent	3'-to-5' exonuclease	NSP14:H373H
hCoV-19/Egypt/ARMY-65/2021|EPI_ISL_1936221|2021-03-27	21868	A	T	21868	29899	S	R102S	SNP	Spike	S:R102S
hCoV-19/Egypt/ARMY-65/2021|EPI_ISL_1936221|2021-03-27	22468	G	T	22468	29899	S	T302T	SNP_silent	Spike	S:T302T
hCoV-19/Egypt/ARMY-65/2021|EPI_ISL_1936221|2021-03-27	23064	A	C	23064	29899	S	N501T	SNP	Spike	S:N501T
hCoV-19/Egypt/ARMY-65/2021|EPI_ISL_1936221|2021-03-27	23525	C	T	23525	29899	S	H655Y	SNP	Spike	S:H655Y
hCoV-19/Egypt/ARMY-65/2021|EPI_ISL_1936221|2021-03-27	25904	C	T	25904	29899	ORF3a	S171L	SNP	ORF3a protein	ORF3a:S171L
hCoV-19/Egypt/ARMY-65/2021|EPI_ISL_1936221|2021-03-27	28144	T	C	28144	29899	ORF8	L84S	SNP	ORF8 protein	ORF8:L84S
hCoV-19/Egypt/ARMY-65/2021|EPI_ISL_1936221|2021-03-27	28272	A	T	28272	29899	3'UTR	28272	extragenic	NA	3'UTR:28272
hCoV-19/Egypt/ARMY-65/2021|EPI_ISL_1936221|2021-03-27	28377	C	T	28377	29899	N	A35V	SNP	Nucleocapsid protein	N:A35V
hCoV-19/Egypt/ARMY-65/2021|EPI_ISL_1936221|2021-03-27	28878	G	A	28878	29899	N	S202N	SNP	Nucleocapsid protein	N:S202N
hCoV-19/Egypt/CCHE57357-A-48/2020|EPI_ISL_812821|2020-07-28	44	C	T	44	29903	5'UTR	44	extragenic	NA	5'UTR:44
hCoV-19/Egypt/CCHE57357-A-48/2020|EPI_ISL_812821|2020-07-28	481	A	G	481	29903	NSP1	K72K	SNP_silent	Leader protein	NSP1:K72K
hCoV-19/Egypt/CCHE57357-A-48/2020|EPI_ISL_812821|2020-07-28	521	G	T	521	29903	NSP1	V86F	SNP	Leader protein	NSP1:V86F
hCoV-19/Egypt/CCHE57357-A-48/2020|EPI_ISL_812821|2020-07-28	2197	C	T	2197	29903	NSP2	D464D	SNP_silent	Non-Structural protein 2	NSP2:D464D
hCoV-19/Egypt/CCHE57357-A-48/2020|EPI_ISL_812821|2020-07-28	8782	C	T	8782	29903	NSP4	S76S	SNP_silent	Transmembrane protein	NSP4:S76S
hCoV-19/Egypt/CCHE57357-A-48/2020|EPI_ISL_812821|2020-07-28	10850	G	A	10850	29903	NSP5	A266T	SNP	3C-like proteinase	NSP5:A266T
hCoV-19/Egypt/CCHE57357-A-48/2020|EPI_ISL_812821|2020-07-28	11222	G	T	11222	29903	NSP6	V84F	SNP	Transmembrane protein	NSP6:V84F
hCoV-19/Egypt/CCHE57357-A-48/2020|EPI_ISL_812821|2020-07-28	12469	C	T	12469	29903	NSP8	A126A	SNP_silent	Non-Structural Protein 8	NSP8:A126A
hCoV-19/Egypt/CCHE57357-A-48/2020|EPI_ISL_812821|2020-07-28	13459	G	T	13459	29903	NSP12a	S6S	SNP_silent	RNA-dependent RNA polymerase, pre-ribosomal frameshift	NSP12a:S6S
hCoV-19/Egypt/CCHE57357-A-48/2020|EPI_ISL_812821|2020-07-28	16391	C	T	16391	29903	NSP13	A52V	SNP	Helicase	NSP13:A52V
hCoV-19/Egypt/CCHE57357-A-48/2020|EPI_ISL_812821|2020-07-28	17014	G	T	17014	29903	NSP13	D260Y	SNP	Helicase	NSP13:D260Y
hCoV-19/Egypt/CCHE57357-A-48/2020|EPI_ISL_812821|2020-07-28	20133	C	T	20133	29903	NSP15	A171A	SNP_silent	endoRNAse	NSP15:A171A
hCoV-19/Egypt/CCHE57357-A-48/2020|EPI_ISL_812821|2020-07-28	22468	G	T	22468	29903	S	T302T	SNP_silent	Spike	S:T302T
hCoV-19/Egypt/CCHE57357-A-48/2020|EPI_ISL_812821|2020-07-28	23064	A	C	23064	29903	S	N501T	SNP	Spike	S:N501T
hCoV-19/Egypt/CCHE57357-A-48/2020|EPI_ISL_812821|2020-07-28	23525	C	T	23525	29903	S	H655Y	SNP	Spike	S:H655Y
hCoV-19/Egypt/CCHE57357-A-48/2020|EPI_ISL_812821|2020-07-28	25904	C	T	25904	29903	ORF3a	S171L	SNP	ORF3a protein	ORF3a:S171L
hCoV-19/Egypt/CCHE57357-A-48/2020|EPI_ISL_812821|2020-07-28	27294	C	T	27294	29903	ORF6	Y31Y	SNP_silent	ORF6 protein	ORF6:Y31Y
hCoV-19/Egypt/CCHE57357-A-48/2020|EPI_ISL_812821|2020-07-28	28144	T	C	28144	29903	ORF8	L84S	SNP	ORF8 protein	ORF8:L84S
hCoV-19/Egypt/CCHE57357-A-48/2020|EPI_ISL_812821|2020-07-28	28377	C	T	28377	29903	N	A35V	SNP	Nucleocapsid protein	N:A35V
hCoV-19/Egypt/CCHE57357-A-48/2020|EPI_ISL_812821|2020-07-28	28878	G	A	28878	29903	N	S202N	SNP	Nucleocapsid protein	N:S202N
hCoV-19/Egypt/CCHE57357-A-48/2020|EPI_ISL_812821|2020-07-28	29742	G	A	29742	29903	3'UTR	29742	extragenic	NA	3'UTR:29742
hCoV-19/Egypt/CCHE57357-A-56/2020|EPI_ISL_812829|2020-06-29	44	C	T	44	29903	5'UTR	44	extragenic	NA	5'UTR:44
hCoV-19/Egypt/CCHE57357-A-56/2020|EPI_ISL_812829|2020-06-29	521	G	T	521	29903	NSP1	V86F	SNP	Leader protein	NSP1:V86F
hCoV-19/Egypt/CCHE57357-A-56/2020|EPI_ISL_812829|2020-06-29	2197	C	T	2197	29903	NSP2	D464D	SNP_silent	Non-Structural protein 2	NSP2:D464D
hCoV-19/Egypt/CCHE57357-A-56/2020|EPI_ISL_812829|2020-06-29	3936	A	T	3936	29903	NSP3	Q406L	SNP	Predicted phosphoesterase, papain-like proteinase	NSP3:Q406L
hCoV-19/Egypt/CCHE57357-A-56/2020|EPI_ISL_812829|2020-06-29	7558	A	G	7558	29903	NSP3	R1613R	SNP_silent	Predicted phosphoesterase, papain-like proteinase	NSP3:R1613R
hCoV-19/Egypt/CCHE57357-A-56/2020|EPI_ISL_812829|2020-06-29	12469	C	T	12469	29903	NSP8	A126A	SNP_silent	Non-Structural Protein 8	NSP8:A126A
hCoV-19/Egypt/CCHE57357-A-56/2020|EPI_ISL_812829|2020-06-29	15889	A	T	15889	29903	NSP12b	T808S	SNP	RNA-dependent RNA polymerase, post-ribosomal frameshift	NSP12b:T808S
hCoV-19/Egypt/CCHE57357-A-56/2020|EPI_ISL_812829|2020-06-29	17014	G	T	17014	29903	NSP13	D260Y	SNP	Helicase	NSP13:D260Y
hCoV-19/Egypt/CCHE57357-A-56/2020|EPI_ISL_812829|2020-06-29	18905	G	A	18905	29903	NSP14	R289H	SNP	3'-to-5' exonuclease	NSP14:R289H
hCoV-19/Egypt/CCHE57357-A-56/2020|EPI_ISL_812829|2020-06-29	22468	G	T	22468	29903	S	T302T	SNP_silent	Spike	S:T302T
hCoV-19/Egypt/CCHE57357-A-56/2020|EPI_ISL_812829|2020-06-29	23525	C	T	23525	29903	S	H655Y	SNP	Spike	S:H655Y
hCoV-19/Egypt/CCHE57357-A-56/2020|EPI_ISL_812829|2020-06-29	25251	T	C	25251	29903	S	V1230A	SNP	Spike	S:V1230A
hCoV-19/Egypt/CCHE57357-A-56/2020|EPI_ISL_812829|2020-06-29	25904	C	T	25904	29903	ORF3a	S171L	SNP	ORF3a protein	ORF3a:S171L
hCoV-19/Egypt/CCHE57357-A-56/2020|EPI_ISL_812829|2020-06-29	27294	C	T	27294	29903	ORF6	Y31Y	SNP_silent	ORF6 protein	ORF6:Y31Y
hCoV-19/Egypt/CCHE57357-A-56/2020|EPI_ISL_812829|2020-06-29	28144	T	C	28144	29903	ORF8	L84S	SNP	ORF8 protein	ORF8:L84S
hCoV-19/Egypt/CCHE57357-A-56/2020|EPI_ISL_812829|2020-06-29	29742	G	A	29742	29903	3'UTR	29742	extragenic	NA	3'UTR:29742
hCoV-19/Egypt/CPHL-A10/2021|EPI_ISL_3274165|2021-03-26	44	C	T	14	29830	5'UTR	44	extragenic	NA	5'UTR:44
hCoV-19/Egypt/CPHL-A10/2021|EPI_ISL_3274165|2021-03-26	481	A	G	451	29830	NSP1	K72K	SNP_silent	Leader protein	NSP1:K72K
hCoV-19/Egypt/CPHL-A10/2021|EPI_ISL_3274165|2021-03-26	521	G	T	491	29830	NSP1	V86F	SNP	Leader protein	NSP1:V86F
hCoV-19/Egypt/CPHL-A10/2021|EPI_ISL_3274165|2021-03-26	2197	C	T	2167	29830	NSP2	D464D	SNP_silent	Non-Structural protein 2	NSP2:D464D
hCoV-19/Egypt/CPHL-A10/2021|EPI_ISL_3274165|2021-03-26	2305	G	T	2275	29830	NSP2	K500N	SNP	Non-Structural protein 2	NSP2:K500N
hCoV-19/Egypt/CPHL-A10/2021|EPI_ISL_3274165|2021-03-26	8782	C	T	8752	29830	NSP4	S76S	SNP_silent	Transmembrane protein	NSP4:S76S
hCoV-19/Egypt/CPHL-A10/2021|EPI_ISL_3274165|2021-03-26	10850	G	A	10820	29830	NSP5	A266T	SNP	3C-like proteinase	NSP5:A266T
hCoV-19/Egypt/CPHL-A10/2021|EPI_ISL_3274165|2021-03-26	11982	A	C	11952	29830	NSP7	E47A	SNP	Non-Structural Protein 7	NSP7:E47A
hCoV-19/Egypt/CPHL-A10/2021|EPI_ISL_3274165|2021-03-26	12469	C	T	12439	29830	NSP8	A126A	SNP_silent	Non-Structural Protein 8	NSP8:A126A
hCoV-19/Egypt/CPHL-A10/2021|EPI_ISL_3274165|2021-03-26	16236	G	A	16206	29830	3'UTR	16236	extragenic	NA	3'UTR:16236
hCoV-19/Egypt/CPHL-A10/2021|EPI_ISL_3274165|2021-03-26	16391	C	T	16361	29830	NSP13	A52V	SNP	Helicase	NSP13:A52V
hCoV-19/Egypt/CPHL-A10/2021|EPI_ISL_3274165|2021-03-26	17014	G	T	16984	29830	NSP13	D260Y	SNP	Helicase	NSP13:D260Y
hCoV-19/Egypt/CPHL-A10/2021|EPI_ISL_3274165|2021-03-26	21765	TACATG	.	21734	29830	S	H69	deletion	Spike	S:H69
hCoV-19/Egypt/CPHL-A10/2021|EPI_ISL_3274165|2021-03-26	22468	G	T	22432	29830	S	T302T	SNP_silent	Spike	S:T302T
hCoV-19/Egypt/CPHL-A10/2021|EPI_ISL_3274165|2021-03-26	23064	A	C	23028	29830	S	N501T	SNP	Spike	S:N501T
hCoV-19/Egypt/CPHL-A10/2021|EPI_ISL_3274165|2021-03-26	23525	C	T	23489	29830	S	H655Y	SNP	Spike	S:H655Y
hCoV-19/Egypt/CPHL-A10/2021|EPI_ISL_3274165|2021-03-26	23997	C	T	23961	29830	S	P812L	SNP	Spike	S:P812L
hCoV-19/Egypt/CPHL-A10/2021|EPI_ISL_3274165|2021-03-26	25455	G	T	25419	29830	ORF3a	K21N	SNP	ORF3a protein	ORF3a:K21N
hCoV-19/Egypt/CPHL-A10/2021|EPI_ISL_3274165|2021-03-26	25601	A	T	25565	29830	ORF3a	Q70L	SNP	ORF3a protein	ORF3a:Q70L
hCoV-19/Egypt/CPHL-A10/2021|EPI_ISL_3274165|2021-03-26	25904	C	T	25868	29830	ORF3a	S171L	SNP	ORF3a protein	ORF3a:S171L
hCoV-19/Egypt/CPHL-A10/2021|EPI_ISL_3274165|2021-03-26	27294	C	T	27258	29830	ORF6	Y31Y	SNP_silent	ORF6 protein	ORF6:Y31Y
hCoV-19/Egypt/CPHL-A10/2021|EPI_ISL_3274165|2021-03-26	27489	A	G	27453	29830	ORF7a	K32K	SNP_silent	ORF7a protein	ORF7a:K32K
hCoV-19/Egypt/CPHL-A10/2021|EPI_ISL_3274165|2021-03-26	28144	T	C	28108	29830	ORF8	L84S	SNP	ORF8 protein	ORF8:L84S
hCoV-19/Egypt/CPHL-A10/2021|EPI_ISL_3274165|2021-03-26	28272	A	T	28236	29830	3'UTR	28272	extragenic	NA	3'UTR:28272
hCoV-19/Egypt/CPHL-A10/2021|EPI_ISL_3274165|2021-03-26	28377	C	T	28341	29830	N	A35V	SNP	Nucleocapsid protein	N:A35V
hCoV-19/Egypt/CPHL-A10/2021|EPI_ISL_3274165|2021-03-26	28878	G	A	28842	29830	N	S202N	SNP	Nucleocapsid protein	N:S202N
hCoV-19/Egypt/CPHL-A10/2021|EPI_ISL_3274165|2021-03-26	29742	G	A	29706	29830	3'UTR	29742	extragenic	NA	3'UTR:29742
hCoV-19/Egypt/CPHL-A10/2021|EPI_ISL_3274165|2021-03-26	29744	G	T	29708	29830	3'UTR	29744	extragenic	NA	3'UTR:29744
hCoV-19/Egypt/CUNCI-HGC09I039/2020|EPI_ISL_907096|2020-12-25	44	C	T	10	29793	5'UTR	44	extragenic	NA	5'UTR:44
hCoV-19/Egypt/CUNCI-HGC09I039/2020|EPI_ISL_907096|2020-12-25	481	A	G	447	29793	NSP1	K72K	SNP_silent	Leader protein	NSP1:K72K
hCoV-19/Egypt/CUNCI-HGC09I039/2020|EPI_ISL_907096|2020-12-25	521	G	T	487	29793	NSP1	V86F	SNP	Leader protein	NSP1:V86F
hCoV-19/Egypt/CUNCI-HGC09I039/2020|EPI_ISL_907096|2020-12-25	2197	C	T	2163	29793	NSP2	D464D	SNP_silent	Non-Structural protein 2	NSP2:D464D
hCoV-19/Egypt/CUNCI-HGC09I039/2020|EPI_ISL_907096|2020-12-25	2305	G	T	2271	29793	NSP2	K500N	SNP	Non-Structural protein 2	NSP2:K500N
hCoV-19/Egypt/CUNCI-HGC09I039/2020|EPI_ISL_907096|2020-12-25	8782	C	T	8748	29793	NSP4	S76S	SNP_silent	Transmembrane protein	NSP4:S76S
hCoV-19/Egypt/CUNCI-HGC09I039/2020|EPI_ISL_907096|2020-12-25	10850	G	A	10816	29793	NSP5	A266T	SNP	3C-like proteinase	NSP5:A266T
hCoV-19/Egypt/CUNCI-HGC09I039/2020|EPI_ISL_907096|2020-12-25	12469	C	T	12435	29793	NSP8	A126A	SNP_silent	Non-Structural Protein 8	NSP8:A126A
hCoV-19/Egypt/CUNCI-HGC09I039/2020|EPI_ISL_907096|2020-12-25	16236	G	A	16202	29793	3'UTR	16236	extragenic	NA	3'UTR:16236
hCoV-19/Egypt/CUNCI-HGC09I039/2020|EPI_ISL_907096|2020-12-25	16391	C	T	16357	29793	NSP13	A52V	SNP	Helicase	NSP13:A52V
hCoV-19/Egypt/CUNCI-HGC09I039/2020|EPI_ISL_907096|2020-12-25	17014	G	T	16980	29793	NSP13	D260Y	SNP	Helicase	NSP13:D260Y
hCoV-19/Egypt/CUNCI-HGC09I039/2020|EPI_ISL_907096|2020-12-25	22088	C	T	22054	29793	S	L176F	SNP	Spike	S:L176F
hCoV-19/Egypt/CUNCI-HGC09I039/2020|EPI_ISL_907096|2020-12-25	22468	G	T	22434	29793	S	T302T	SNP_silent	Spike	S:T302T
hCoV-19/Egypt/CUNCI-HGC09I039/2020|EPI_ISL_907096|2020-12-25	23064	A	C	23030	29793	S	N501T	SNP	Spike	S:N501T
hCoV-19/Egypt/CUNCI-HGC09I039/2020|EPI_ISL_907096|2020-12-25	23525	C	T	23491	29793	S	H655Y	SNP	Spike	S:H655Y
hCoV-19/Egypt/CUNCI-HGC09I039/2020|EPI_ISL_907096|2020-12-25	25455	G	T	25421	29793	ORF3a	K21N	SNP	ORF3a protein	ORF3a:K21N
hCoV-19/Egypt/CUNCI-HGC09I039/2020|EPI_ISL_907096|2020-12-25	25827	T	C	25793	29793	ORF3a	Y145Y	SNP_silent	ORF3a protein	ORF3a:Y145Y
hCoV-19/Egypt/CUNCI-HGC09I039/2020|EPI_ISL_907096|2020-12-25	25904	C	T	25870	29793	ORF3a	S171L	SNP	ORF3a protein	ORF3a:S171L
hCoV-19/Egypt/CUNCI-HGC09I039/2020|EPI_ISL_907096|2020-12-25	27294	C	T	27260	29793	ORF6	Y31Y	SNP_silent	ORF6 protein	ORF6:Y31Y
hCoV-19/Egypt/CUNCI-HGC09I039/2020|EPI_ISL_907096|2020-12-25	27489	A	G	27455	29793	ORF7a	K32K	SNP_silent	ORF7a protein	ORF7a:K32K
hCoV-19/Egypt/CUNCI-HGC09I039/2020|EPI_ISL_907096|2020-12-25	28144	T	C	28110	29793	ORF8	L84S	SNP	ORF8 protein	ORF8:L84S
hCoV-19/Egypt/CUNCI-HGC09I039/2020|EPI_ISL_907096|2020-12-25	28272	A	T	28238	29793	3'UTR	28272	extragenic	NA	3'UTR:28272
hCoV-19/Egypt/CUNCI-HGC09I039/2020|EPI_ISL_907096|2020-12-25	28377	C	T	28343	29793	N	A35V	SNP	Nucleocapsid protein	N:A35V
hCoV-19/Egypt/CUNCI-HGC09I039/2020|EPI_ISL_907096|2020-12-25	28878	G	A	28844	29793	N	S202N	SNP	Nucleocapsid protein	N:S202N
hCoV-19/Egypt/CUNCI-HGC09I039/2020|EPI_ISL_907096|2020-12-25	29742	G	A	29708	29793	3'UTR	29742	extragenic	NA	3'UTR:29742
hCoV-19/Egypt/CUNCI-HGC11I025/2021|EPI_ISL_907107|2021-01-03	44	C	T	10	29793	5'UTR	44	extragenic	NA	5'UTR:44
hCoV-19/Egypt/CUNCI-HGC11I025/2021|EPI_ISL_907107|2021-01-03	481	A	G	447	29793	NSP1	K72K	SNP_silent	Leader protein	NSP1:K72K
hCoV-19/Egypt/CUNCI-HGC11I025/2021|EPI_ISL_907107|2021-01-03	521	G	T	487	29793	NSP1	V86F	SNP	Leader protein	NSP1:V86F
hCoV-19/Egypt/CUNCI-HGC11I025/2021|EPI_ISL_907107|2021-01-03	2197	C	T	2163	29793	NSP2	D464D	SNP_silent	Non-Structural protein 2	NSP2:D464D
hCoV-19/Egypt/CUNCI-HGC11I025/2021|EPI_ISL_907107|2021-01-03	2305	G	T	2271	29793	NSP2	K500N	SNP	Non-Structural protein 2	NSP2:K500N
hCoV-19/Egypt/CUNCI-HGC11I025/2021|EPI_ISL_907107|2021-01-03	8782	C	T	8748	29793	NSP4	S76S	SNP_silent	Transmembrane protein	NSP4:S76S
hCoV-19/Egypt/CUNCI-HGC11I025/2021|EPI_ISL_907107|2021-01-03	10850	G	A	10816	29793	NSP5	A266T	SNP	3C-like proteinase	NSP5:A266T
hCoV-19/Egypt/CUNCI-HGC11I025/2021|EPI_ISL_907107|2021-01-03	12469	C	T	12435	29793	NSP8	A126A	SNP_silent	Non-Structural Protein 8	NSP8:A126A
hCoV-19/Egypt/CUNCI-HGC11I025/2021|EPI_ISL_907107|2021-01-03	16236	G	A	16202	29793	3'UTR	16236	extragenic	NA	3'UTR:16236
hCoV-19/Egypt/CUNCI-HGC11I025/2021|EPI_ISL_907107|2021-01-03	16391	C	T	16357	29793	NSP13	A52V	SNP	Helicase	NSP13:A52V
hCoV-19/Egypt/CUNCI-HGC11I025/2021|EPI_ISL_907107|2021-01-03	17014	G	T	16980	29793	NSP13	D260Y	SNP	Helicase	NSP13:D260Y
hCoV-19/Egypt/CUNCI-HGC11I025/2021|EPI_ISL_907107|2021-01-03	22088	C	T	22054	29793	S	L176F	SNP	Spike	S:L176F
hCoV-19/Egypt/CUNCI-HGC11I025/2021|EPI_ISL_907107|2021-01-03	22468	G	T	22434	29793	S	T302T	SNP_silent	Spike	S:T302T
hCoV-19/Egypt/CUNCI-HGC11I025/2021|EPI_ISL_907107|2021-01-03	23064	A	C	23030	29793	S	N501T	SNP	Spike	S:N501T
hCoV-19/Egypt/CUNCI-HGC11I025/2021|EPI_ISL_907107|2021-01-03	23525	C	T	23491	29793	S	H655Y	SNP	Spike	S:H655Y
hCoV-19/Egypt/CUNCI-HGC11I025/2021|EPI_ISL_907107|2021-01-03	25455	G	T	25421	29793	ORF3a	K21N	SNP	ORF3a protein	ORF3a:K21N
hCoV-19/Egypt/CUNCI-HGC11I025/2021|EPI_ISL_907107|2021-01-03	25827	T	C	25793	29793	ORF3a	Y145Y	SNP_silent	ORF3a protein	ORF3a:Y145Y
hCoV-19/Egypt/CUNCI-HGC11I025/2021|EPI_ISL_907107|2021-01-03	25904	C	T	25870	29793	ORF3a	S171L	SNP	ORF3a protein	ORF3a:S171L
hCoV-19/Egypt/CUNCI-HGC11I025/2021|EPI_ISL_907107|2021-01-03	27294	C	T	27260	29793	ORF6	Y31Y	SNP_silent	ORF6 protein	ORF6:Y31Y
hCoV-19/Egypt/CUNCI-HGC11I025/2021|EPI_ISL_907107|2021-01-03	27489	A	G	27455	29793	ORF7a	K32K	SNP_silent	ORF7a protein	ORF7a:K32K
hCoV-19/Egypt/CUNCI-HGC11I025/2021|EPI_ISL_907107|2021-01-03	28144	T	C	28110	29793	ORF8	L84S	SNP	ORF8 protein	ORF8:L84S
hCoV-19/Egypt/CUNCI-HGC11I025/2021|EPI_ISL_907107|2021-01-03	28272	A	T	28238	29793	3'UTR	28272	extragenic	NA	3'UTR:28272
hCoV-19/Egypt/CUNCI-HGC11I025/2021|EPI_ISL_907107|2021-01-03	28377	C	T	28343	29793	N	A35V	SNP	Nucleocapsid protein	N:A35V
hCoV-19/Egypt/CUNCI-HGC11I025/2021|EPI_ISL_907107|2021-01-03	28878	G	A	28844	29793	N	S202N	SNP	Nucleocapsid protein	N:S202N
hCoV-19/Egypt/CUNCI-HGC11I025/2021|EPI_ISL_907107|2021-01-03	29742	G	A	29708	29793	3'UTR	29742	extragenic	NA	3'UTR:29742
hCoV-19/Egypt/CUNCI-HGC12I049/2021|EPI_ISL_1040916|2021-01-03	44	C	T	10	29793	5'UTR	44	extragenic	NA	5'UTR:44
hCoV-19/Egypt/CUNCI-HGC12I049/2021|EPI_ISL_1040916|2021-01-03	481	A	G	447	29793	NSP1	K72K	SNP_silent	Leader protein	NSP1:K72K
hCoV-19/Egypt/CUNCI-HGC12I049/2021|EPI_ISL_1040916|2021-01-03	521	G	T	487	29793	NSP1	V86F	SNP	Leader protein	NSP1:V86F
hCoV-19/Egypt/CUNCI-HGC12I049/2021|EPI_ISL_1040916|2021-01-03	2197	C	T	2163	29793	NSP2	D464D	SNP_silent	Non-Structural protein 2	NSP2:D464D
hCoV-19/Egypt/CUNCI-HGC12I049/2021|EPI_ISL_1040916|2021-01-03	6541	C	T	6507	29793	NSP3	H1274H	SNP_silent	Predicted phosphoesterase, papain-like proteinase	NSP3:H1274H
hCoV-19/Egypt/CUNCI-HGC12I049/2021|EPI_ISL_1040916|2021-01-03	8782	C	T	8748	29793	NSP4	S76S	SNP_silent	Transmembrane protein	NSP4:S76S
hCoV-19/Egypt/CUNCI-HGC12I049/2021|EPI_ISL_1040916|2021-01-03	9988	C	T	9954	29793	NSP4	F478F	SNP_silent	Transmembrane protein	NSP4:F478F
hCoV-19/Egypt/CUNCI-HGC12I049/2021|EPI_ISL_1040916|2021-01-03	10850	G	A	10816	29793	NSP5	A266T	SNP	3C-like proteinase	NSP5:A266T
hCoV-19/Egypt/CUNCI-HGC12I049/2021|EPI_ISL_1040916|2021-01-03	12469	C	T	12435	29793	NSP8	A126A	SNP_silent	Non-Structural Protein 8	NSP8:A126A
hCoV-19/Egypt/CUNCI-HGC12I049/2021|EPI_ISL_1040916|2021-01-03	16391	C	T	16357	29793	NSP13	A52V	SNP	Helicase	NSP13:A52V
hCoV-19/Egypt/CUNCI-HGC12I049/2021|EPI_ISL_1040916|2021-01-03	22468	G	T	22434	29793	S	T302T	SNP_silent	Spike	S:T302T
hCoV-19/Egypt/CUNCI-HGC12I049/2021|EPI_ISL_1040916|2021-01-03	23525	C	T	23491	29793	S	H655Y	SNP	Spike	S:H655Y
hCoV-19/Egypt/CUNCI-HGC12I049/2021|EPI_ISL_1040916|2021-01-03	27294	C	T	27260	29793	ORF6	Y31Y	SNP_silent	ORF6 protein	ORF6:Y31Y
hCoV-19/Egypt/CUNCI-HGC12I049/2021|EPI_ISL_1040916|2021-01-03	27489	A	G	27455	29793	ORF7a	K32K	SNP_silent	ORF7a protein	ORF7a:K32K
hCoV-19/Egypt/CUNCI-HGC12I049/2021|EPI_ISL_1040916|2021-01-03	28144	T	C	28110	29793	ORF8	L84S	SNP	ORF8 protein	ORF8:L84S
hCoV-19/Egypt/CUNCI-HGC12I049/2021|EPI_ISL_1040916|2021-01-03	28272	A	T	28238	29793	3'UTR	28272	extragenic	NA	3'UTR:28272
hCoV-19/Egypt/CUNCI-HGC12I049/2021|EPI_ISL_1040916|2021-01-03	28377	C	T	28343	29793	N	A35V	SNP	Nucleocapsid protein	N:A35V
hCoV-19/Egypt/CUNCI-HGC12I049/2021|EPI_ISL_1040916|2021-01-03	29742	G	A	29708	29793	3'UTR	29742	extragenic	NA	3'UTR:29742
hCoV-19/Egypt/CUNCI-HGC9I036/2020|EPI_ISL_857336|2020-12-25	44	C	T	10	29787	5'UTR	44	extragenic	NA	5'UTR:44
hCoV-19/Egypt/CUNCI-HGC9I036/2020|EPI_ISL_857336|2020-12-25	481	A	G	447	29787	NSP1	K72K	SNP_silent	Leader protein	NSP1:K72K
hCoV-19/Egypt/CUNCI-HGC9I036/2020|EPI_ISL_857336|2020-12-25	521	G	T	487	29787	NSP1	V86F	SNP	Leader protein	NSP1:V86F
hCoV-19/Egypt/CUNCI-HGC9I036/2020|EPI_ISL_857336|2020-12-25	2197	C	T	2163	29787	NSP2	D464D	SNP_silent	Non-Structural protein 2	NSP2:D464D
hCoV-19/Egypt/CUNCI-HGC9I036/2020|EPI_ISL_857336|2020-12-25	8782	C	T	8748	29787	NSP4	S76S	SNP_silent	Transmembrane protein	NSP4:S76S
hCoV-19/Egypt/CUNCI-HGC9I036/2020|EPI_ISL_857336|2020-12-25	10850	G	A	10816	29787	NSP5	A266T	SNP	3C-like proteinase	NSP5:A266T
hCoV-19/Egypt/CUNCI-HGC9I036/2020|EPI_ISL_857336|2020-12-25	12469	C	T	12435	29787	NSP8	A126A	SNP_silent	Non-Structural Protein 8	NSP8:A126A
hCoV-19/Egypt/CUNCI-HGC9I036/2020|EPI_ISL_857336|2020-12-25	16236	G	A	16202	29787	3'UTR	16236	extragenic	NA	3'UTR:16236
hCoV-19/Egypt/CUNCI-HGC9I036/2020|EPI_ISL_857336|2020-12-25	16391	C	T	16357	29787	NSP13	A52V	SNP	Helicase	NSP13:A52V
hCoV-19/Egypt/CUNCI-HGC9I036/2020|EPI_ISL_857336|2020-12-25	16694	C	T	16660	29787	NSP13	T153I	SNP	Helicase	NSP13:T153I
hCoV-19/Egypt/CUNCI-HGC9I036/2020|EPI_ISL_857336|2020-12-25	17014	G	T	16980	29787	NSP13	D260Y	SNP	Helicase	NSP13:D260Y
hCoV-19/Egypt/CUNCI-HGC9I036/2020|EPI_ISL_857336|2020-12-25	21624	GA	AC	21590	29787	S	R21N	SNP	Spike	S:R21N
hCoV-19/Egypt/CUNCI-HGC9I036/2020|EPI_ISL_857336|2020-12-25	21765	TACATG	.	21730	29787	S	H69	deletion	Spike	S:H69
hCoV-19/Egypt/CUNCI-HGC9I036/2020|EPI_ISL_857336|2020-12-25	22097	C	T	22057	29787	S	L179F	SNP	Spike	S:L179F
hCoV-19/Egypt/CUNCI-HGC9I036/2020|EPI_ISL_857336|2020-12-25	22468	G	T	22428	29787	S	T302T	SNP_silent	Spike	S:T302T
hCoV-19/Egypt/CUNCI-HGC9I036/2020|EPI_ISL_857336|2020-12-25	23064	A	C	23024	29787	S	N501T	SNP	Spike	S:N501T
hCoV-19/Egypt/CUNCI-HGC9I036/2020|EPI_ISL_857336|2020-12-25	23525	C	T	23485	29787	S	H655Y	SNP	Spike	S:H655Y
hCoV-19/Egypt/CUNCI-HGC9I036/2020|EPI_ISL_857336|2020-12-25	25904	C	T	25864	29787	ORF3a	S171L	SNP	ORF3a protein	ORF3a:S171L
hCoV-19/Egypt/CUNCI-HGC9I036/2020|EPI_ISL_857336|2020-12-25	27294	C	T	27254	29787	ORF6	Y31Y	SNP_silent	ORF6 protein	ORF6:Y31Y
hCoV-19/Egypt/CUNCI-HGC9I036/2020|EPI_ISL_857336|2020-12-25	27489	A	G	27449	29787	ORF7a	K32K	SNP_silent	ORF7a protein	ORF7a:K32K
hCoV-19/Egypt/CUNCI-HGC9I036/2020|EPI_ISL_857336|2020-12-25	28144	T	C	28104	29787	ORF8	L84S	SNP	ORF8 protein	ORF8:L84S
hCoV-19/Egypt/CUNCI-HGC9I036/2020|EPI_ISL_857336|2020-12-25	28272	A	T	28232	29787	3'UTR	28272	extragenic	NA	3'UTR:28272
hCoV-19/Egypt/CUNCI-HGC9I036/2020|EPI_ISL_857336|2020-12-25	28377	C	T	28337	29787	N	A35V	SNP	Nucleocapsid protein	N:A35V
hCoV-19/Egypt/CUNCI-HGC9I036/2020|EPI_ISL_857336|2020-12-25	28878	G	A	28838	29787	N	S202N	SNP	Nucleocapsid protein	N:S202N
hCoV-19/Egypt/CUNCI-HGC9I036/2020|EPI_ISL_857336|2020-12-25	29742	G	A	29702	29787	3'UTR	29742	extragenic	NA	3'UTR:29742
hCoV-19/Egypt/CUNCI-HGC9I036/2020|EPI_ISL_857336|2020-12-25	29773	G	T	29733	29787	3'UTR	29773	extragenic	NA	3'UTR:29773
hCoV-19/Egypt/ARMY-EVA-Pharma-Wave4-013/2021|EPI_ISL_4748272|2021-09-04	64	C	T	64	29868	5'UTR	64	extragenic	NA	5'UTR:64
hCoV-19/Egypt/ARMY-EVA-Pharma-Wave4-013/2021|EPI_ISL_4748272|2021-09-04	210	G	T	210	29868	5'UTR	210	extragenic	NA	5'UTR:210
hCoV-19/Egypt/ARMY-EVA-Pharma-Wave4-013/2021|EPI_ISL_4748272|2021-09-04	241	C	T	241	29868	5'UTR	241	extragenic	NA	5'UTR:241
hCoV-19/Egypt/ARMY-EVA-Pharma-Wave4-013/2021|EPI_ISL_4748272|2021-09-04	3037	C	T	3037	29868	NSP3	F106F	SNP_silent	Predicted phosphoesterase, papain-like proteinase	NSP3:F106F
hCoV-19/Egypt/ARMY-EVA-Pharma-Wave4-013/2021|EPI_ISL_4748272|2021-09-04	4181	G	T	4181	29868	NSP3	A488S	SNP	Predicted phosphoesterase, papain-like proteinase	NSP3:A488S
hCoV-19/Egypt/ARMY-EVA-Pharma-Wave4-013/2021|EPI_ISL_4748272|2021-09-04	4784	C	T	4784	29868	NSP3	L689F	SNP	Predicted phosphoesterase, papain-like proteinase	NSP3:L689F
hCoV-19/Egypt/ARMY-EVA-Pharma-Wave4-013/2021|EPI_ISL_4748272|2021-09-04	6402	C	T	6402	29868	NSP3	P1228L	SNP	Predicted phosphoesterase, papain-like proteinase	NSP3:P1228L
hCoV-19/Egypt/ARMY-EVA-Pharma-Wave4-013/2021|EPI_ISL_4748272|2021-09-04	7124	C	T	7124	29868	NSP3	P1469S	SNP	Predicted phosphoesterase, papain-like proteinase	NSP3:P1469S
hCoV-19/Egypt/ARMY-EVA-Pharma-Wave4-013/2021|EPI_ISL_4748272|2021-09-04	8772	C	T	8772	29868	NSP4	T73I	SNP	Transmembrane protein	NSP4:T73I
hCoV-19/Egypt/ARMY-EVA-Pharma-Wave4-013/2021|EPI_ISL_4748272|2021-09-04	8986	C	T	8986	29868	NSP4	D144D	SNP_silent	Transmembrane protein	NSP4:D144D
hCoV-19/Egypt/ARMY-EVA-Pharma-Wave4-013/2021|EPI_ISL_4748272|2021-09-04	9053	G	T	9053	29868	NSP4	V167L	SNP	Transmembrane protein	NSP4:V167L
hCoV-19/Egypt/ARMY-EVA-Pharma-Wave4-013/2021|EPI_ISL_4748272|2021-09-04	10029	C	T	10029	29868	NSP4	T492I	SNP	Transmembrane protein	NSP4:T492I
hCoV-19/Egypt/ARMY-EVA-Pharma-Wave4-013/2021|EPI_ISL_4748272|2021-09-04	11201	A	G	11201	29868	NSP6	T77A	SNP	Transmembrane protein	NSP6:T77A
hCoV-19/Egypt/ARMY-EVA-Pharma-Wave4-013/2021|EPI_ISL_4748272|2021-09-04	11243	G	A	11243	29868	NSP6	V91M	SNP	Transmembrane protein	NSP6:V91M
hCoV-19/Egypt/ARMY-EVA-Pharma-Wave4-013/2021|EPI_ISL_4748272|2021-09-04	11332	A	G	11332	29868	NSP6	V120V	SNP_silent	Transmembrane protein	NSP6:V120V
hCoV-19/Egypt/ARMY-EVA-Pharma-Wave4-013/2021|EPI_ISL_4748272|2021-09-04	12789	C	T	12789	29868	NSP9	T35I	SNP	ssRNA-binding protein	NSP9:T35I
hCoV-19/Egypt/ARMY-EVA-Pharma-Wave4-013/2021|EPI_ISL_4748272|2021-09-04	12835	T	G	12835	29868	NSP9	D50E	SNP	ssRNA-binding protein	NSP9:D50E
hCoV-19/Egypt/ARMY-EVA-Pharma-Wave4-013/2021|EPI_ISL_4748272|2021-09-04	14408	C	T	14408	29868	NSP12b	P314L	SNP	RNA-dependent RNA polymerase, post-ribosomal frameshift	NSP12b:P314L
hCoV-19/Egypt/ARMY-EVA-Pharma-Wave4-013/2021|EPI_ISL_4748272|2021-09-04	15182	C	T	15182	29868	NSP12b	A572V	SNP	RNA-dependent RNA polymerase, post-ribosomal frameshift	NSP12b:A572V
hCoV-19/Egypt/ARMY-EVA-Pharma-Wave4-013/2021|EPI_ISL_4748272|2021-09-04	15451	G	A	15451	29868	NSP12b	G662S	SNP	RNA-dependent RNA polymerase, post-ribosomal frameshift	NSP12b:G662S
hCoV-19/Egypt/ARMY-EVA-Pharma-Wave4-013/2021|EPI_ISL_4748272|2021-09-04	16466	C	T	16466	29868	NSP13	P77L	SNP	Helicase	NSP13:P77L
hCoV-19/Egypt/ARMY-EVA-Pharma-Wave4-013/2021|EPI_ISL_4748272|2021-09-04	16914	G	T	16914	29868	NSP13	V226V	SNP_silent	Helicase	NSP13:V226V
hCoV-19/Egypt/ARMY-EVA-Pharma-Wave4-013/2021|EPI_ISL_4748272|2021-09-04	19220	C	T	19220	29868	NSP14	A394V	SNP	3'-to-5' exonuclease	NSP14:A394V
hCoV-19/Egypt/ARMY-EVA-Pharma-Wave4-013/2021|EPI_ISL_4748272|2021-09-04	20402	C	T	20402	29868	NSP15	S261L	SNP	endoRNAse	NSP15:S261L
hCoV-19/Egypt/ARMY-EVA-Pharma-Wave4-013/2021|EPI_ISL_4748272|2021-09-04	21618	C	G	21618	29868	S	T19R	SNP	Spike	S:T19R
hCoV-19/Egypt/ARMY-EVA-Pharma-Wave4-013/2021|EPI_ISL_4748272|2021-09-04	21846	C	T	21846	29868	S	T95I	SNP	Spike	S:T95I
hCoV-19/Egypt/ARMY-EVA-Pharma-Wave4-013/2021|EPI_ISL_4748272|2021-09-04	22917	T	G	22917	29868	S	L452R	SNP	Spike	S:L452R
hCoV-19/Egypt/ARMY-EVA-Pharma-Wave4-013/2021|EPI_ISL_4748272|2021-09-04	22995	C	A	22995	29868	S	T478K	SNP	Spike	S:T478K
hCoV-19/Egypt/ARMY-EVA-Pharma-Wave4-013/2021|EPI_ISL_4748272|2021-09-04	23403	A	G	23403	29868	S	D614G	SNP	Spike	S:D614G
hCoV-19/Egypt/ARMY-EVA-Pharma-Wave4-013/2021|EPI_ISL_4748272|2021-09-04	23604	C	G	23604	29868	S	P681R	SNP	Spike	S:P681R
hCoV-19/Egypt/ARMY-EVA-Pharma-Wave4-013/2021|EPI_ISL_4748272|2021-09-04	24410	G	A	24410	29868	S	D950N	SNP	Spike	S:D950N
hCoV-19/Egypt/ARMY-EVA-Pharma-Wave4-013/2021|EPI_ISL_4748272|2021-09-04	25469	C	T	25469	29868	ORF3a	S26L	SNP	ORF3a protein	ORF3a:S26L
hCoV-19/Egypt/ARMY-EVA-Pharma-Wave4-013/2021|EPI_ISL_4748272|2021-09-04	27752	C	T	27752	29868	ORF7a	T120I	SNP	ORF7a protein	ORF7a:T120I
hCoV-19/Egypt/ARMY-EVA-Pharma-Wave4-013/2021|EPI_ISL_4748272|2021-09-04	27874	C	T	27874	29868	ORF7b	T40I	SNP	ORF7b protein	ORF7b:T40I
hCoV-19/Egypt/ARMY-EVA-Pharma-Wave4-013/2021|EPI_ISL_4748272|2021-09-04	28195	G	A	28195	29868	ORF8	R101H	SNP	ORF8 protein	ORF8:R101H
hCoV-19/Egypt/ARMY-EVA-Pharma-Wave4-013/2021|EPI_ISL_4748272|2021-09-04	28248	GATTTC	.	28247	29868	ORF8	D119	deletion	ORF8 protein	ORF8:D119
hCoV-19/Egypt/ARMY-EVA-Pharma-Wave4-013/2021|EPI_ISL_4748272|2021-09-04	28273	A	.	28266	29868	3'UTR	28273	extragenic	NA	3'UTR:28273
hCoV-19/Egypt/ARMY-EVA-Pharma-Wave4-013/2021|EPI_ISL_4748272|2021-09-04	28461	A	G	28454	29868	N	D63G	SNP	Nucleocapsid protein	N:D63G
hCoV-19/Egypt/ARMY-EVA-Pharma-Wave4-013/2021|EPI_ISL_4748272|2021-09-04	28881	G	T	28874	29868	N	R203M	SNP	Nucleocapsid protein	N:R203M
hCoV-19/Egypt/ARMY-EVA-Pharma-Wave4-013/2021|EPI_ISL_4748272|2021-09-04	28916	G	T	28909	29868	N	G215C	SNP	Nucleocapsid protein	N:G215C
hCoV-19/Egypt/ARMY-EVA-Pharma-Wave4-013/2021|EPI_ISL_4748272|2021-09-04	29402	G	T	29395	29868	N	D377Y	SNP	Nucleocapsid protein	N:D377Y
hCoV-19/Egypt/ARMY-EVA-Pharma-Wave4-013/2021|EPI_ISL_4748272|2021-09-04	29742	G	T	29735	29868	3'UTR	29742	extragenic	NA	3'UTR:29742
hCoV-19/Egypt/ARMY-EVA-Pharma-Wave4-013/2021|EPI_ISL_4748272|2021-09-04	29769	C	T	29762	29868	3'UTR	29769	extragenic	NA	3'UTR:29769
hCoV-19/Egypt/NRC-287/2021|EPI_ISL_2227348|2021-03-07	64	C	A	60	29892	5'UTR	64	extragenic	NA	5'UTR:64
hCoV-19/Egypt/NRC-287/2021|EPI_ISL_2227348|2021-03-07	241	C	T	237	29892	5'UTR	241	extragenic	NA	5'UTR:241
hCoV-19/Egypt/NRC-287/2021|EPI_ISL_2227348|2021-03-07	506	C	T	502	29892	NSP1	H81Y	SNP	Leader protein	NSP1:H81Y
hCoV-19/Egypt/NRC-287/2021|EPI_ISL_2227348|2021-03-07	569	G	A	565	29892	NSP1	E102K	SNP	Leader protein	NSP1:E102K
hCoV-19/Egypt/NRC-287/2021|EPI_ISL_2227348|2021-03-07	596	G	C	592	29892	NSP1	V111L	SNP	Leader protein	NSP1:V111L
hCoV-19/Egypt/NRC-287/2021|EPI_ISL_2227348|2021-03-07	729	A	T	725	29892	NSP1	E155V	SNP	Leader protein	NSP1:E155V
hCoV-19/Egypt/NRC-287/2021|EPI_ISL_2227348|2021-03-07	2841	C	T	2837	29892	NSP3	A41V	SNP	Predicted phosphoesterase, papain-like proteinase	NSP3:A41V
hCoV-19/Egypt/NRC-287/2021|EPI_ISL_2227348|2021-03-07	3037	C	T	3033	29892	NSP3	F106F	SNP_silent	Predicted phosphoesterase, papain-like proteinase	NSP3:F106F
hCoV-19/Egypt/NRC-287/2021|EPI_ISL_2227348|2021-03-07	3411	C	T	3407	29892	NSP3	A231V	SNP	Predicted phosphoesterase, papain-like proteinase	NSP3:A231V
hCoV-19/Egypt/NRC-287/2021|EPI_ISL_2227348|2021-03-07	4002	C	T	3998	29892	NSP3	T428I	SNP	Predicted phosphoesterase, papain-like proteinase	NSP3:T428I
hCoV-19/Egypt/NRC-287/2021|EPI_ISL_2227348|2021-03-07	5180	G	A	5176	29892	NSP3	D821N	SNP	Predicted phosphoesterase, papain-like proteinase	NSP3:D821N
hCoV-19/Egypt/NRC-287/2021|EPI_ISL_2227348|2021-03-07	6392	G	A	6388	29892	NSP3	D1225N	SNP	Predicted phosphoesterase, papain-like proteinase	NSP3:D1225N
hCoV-19/Egypt/NRC-287/2021|EPI_ISL_2227348|2021-03-07	7124	C	T	7120	29892	NSP3	P1469S	SNP	Predicted phosphoesterase, papain-like proteinase	NSP3:P1469S
hCoV-19/Egypt/NRC-287/2021|EPI_ISL_2227348|2021-03-07	9203	G	A	9199	29892	NSP4	D217N	SNP	Transmembrane protein	NSP4:D217N
hCoV-19/Egypt/NRC-287/2021|EPI_ISL_2227348|2021-03-07	9929	G	A	9925	29892	NSP4	D459N	SNP	Transmembrane protein	NSP4:D459N
hCoV-19/Egypt/NRC-287/2021|EPI_ISL_2227348|2021-03-07	10097	G	A	10093	29892	NSP5	G15S	SNP	3C-like proteinase	NSP5:G15S
hCoV-19/Egypt/NRC-287/2021|EPI_ISL_2227348|2021-03-07	11325	C	T	11321	29892	NSP6	S118L	SNP	Transmembrane protein	NSP6:S118L
hCoV-19/Egypt/NRC-287/2021|EPI_ISL_2227348|2021-03-07	11337	T	C	11333	29892	NSP6	L122S	SNP	Transmembrane protein	NSP6:L122S
hCoV-19/Egypt/NRC-287/2021|EPI_ISL_2227348|2021-03-07	12534	C	T	12530	29892	NSP8	T148I	SNP	Non-Structural Protein 8	NSP8:T148I
hCoV-19/Egypt/NRC-287/2021|EPI_ISL_2227348|2021-03-07	13536	C	T	13532	29892	NSP12b	Y23Y	SNP_silent	RNA-dependent RNA polymerase, post-ribosomal frameshift	NSP12b:Y23Y
hCoV-19/Egypt/NRC-287/2021|EPI_ISL_2227348|2021-03-07	14408	C	T	14404	29892	NSP12b	P314L	SNP	RNA-dependent RNA polymerase, post-ribosomal frameshift	NSP12b:P314L
hCoV-19/Egypt/NRC-287/2021|EPI_ISL_2227348|2021-03-07	16549	G	T	16545	29892	NSP13	D105Y	SNP	Helicase	NSP13:D105Y
hCoV-19/Egypt/NRC-287/2021|EPI_ISL_2227348|2021-03-07	17508	A	G	17504	29892	NSP13	S424S	SNP_silent	Helicase	NSP13:S424S
hCoV-19/Egypt/NRC-287/2021|EPI_ISL_2227348|2021-03-07	17766	C	T	17762	29892	NSP13	V510V	SNP_silent	Helicase	NSP13:V510V
hCoV-19/Egypt/NRC-287/2021|EPI_ISL_2227348|2021-03-07	17988	G	A	17984	29892	NSP13	K584K	SNP_silent	Helicase	NSP13:K584K
hCoV-19/Egypt/NRC-287/2021|EPI_ISL_2227348|2021-03-07	18189	C	T	18185	29892	NSP14	T50T	SNP_silent	3'-to-5' exonuclease	NSP14:T50T
hCoV-19/Egypt/NRC-287/2021|EPI_ISL_2227348|2021-03-07	21597	C	T	21593	29892	S	S12F	SNP	Spike	S:S12F
hCoV-19/Egypt/NRC-287/2021|EPI_ISL_2227348|2021-03-07	21765	TACATG	.	21760	29892	S	H69	deletion	Spike	S:H69
hCoV-19/Egypt/NRC-287/2021|EPI_ISL_2227348|2021-03-07	22016	T	A	22006	29892	S	W152R	SNP	Spike	S:W152R
hCoV-19/Egypt/NRC-287/2021|EPI_ISL_2227348|2021-03-07	22088	C	T	22078	29892	S	L176F	SNP	Spike	S:L176F
hCoV-19/Egypt/NRC-287/2021|EPI_ISL_2227348|2021-03-07	22522	C	T	22512	29892	S	V320V	SNP_silent	Spike	S:V320V
hCoV-19/Egypt/NRC-287/2021|EPI_ISL_2227348|2021-03-07	22600	A	C	22590	29892	S	R346S	SNP	Spike	S:R346S
hCoV-19/Egypt/NRC-287/2021|EPI_ISL_2227348|2021-03-07	22917	T	G	22907	29892	S	L452R	SNP	Spike	S:L452R
hCoV-19/Egypt/NRC-287/2021|EPI_ISL_2227348|2021-03-07	23403	A	G	23393	29892	S	D614G	SNP	Spike	S:D614G
hCoV-19/Egypt/NRC-287/2021|EPI_ISL_2227348|2021-03-07	23593	G	T	23583	29892	S	Q677H	SNP	Spike	S:Q677H
hCoV-19/Egypt/NRC-287/2021|EPI_ISL_2227348|2021-03-07	23621	G	A	23611	29892	S	V687I	SNP	Spike	S:V687I
hCoV-19/Egypt/NRC-287/2021|EPI_ISL_2227348|2021-03-07	23731	C	T	23721	29892	S	T723T	SNP_silent	Spike	S:T723T
hCoV-19/Egypt/NRC-287/2021|EPI_ISL_2227348|2021-03-07	24257	G	T	24247	29892	S	A899S	SNP	Spike	S:A899S
hCoV-19/Egypt/NRC-287/2021|EPI_ISL_2227348|2021-03-07	26767	T	C	26757	29892	M	I82T	SNP	Membrane	M:I82T
hCoV-19/Egypt/NRC-287/2021|EPI_ISL_2227348|2021-03-07	27882	G	T	27872	29892	ORF7b	A43S	SNP	ORF7b protein	ORF7b:A43S
hCoV-19/Egypt/NRC-287/2021|EPI_ISL_2227348|2021-03-07	28273	A	.	28262	29892	3'UTR	28273	extragenic	NA	3'UTR:28273
hCoV-19/Egypt/NRC-287/2021|EPI_ISL_2227348|2021-03-07	28881	GGG	AAC	28870	29892	N	RG203KR	SNP	Nucleocapsid protein	N:RG203KR
hCoV-19/Egypt/NRC-287/2021|EPI_ISL_2227348|2021-03-07	28908	G	T	28897	29892	N	G212V	SNP	Nucleocapsid protein	N:G212V
hCoV-19/Egypt/NRC-287/2021|EPI_ISL_2227348|2021-03-07	29632	C	T	29621	29892	ORF10	N25N	SNP_silent	ORF10 protein	ORF10:N25N
hCoV-19/Morocco/HMIMV-39E/2020|EPI_ISL_2968039|2020-07-18	65	T	C	40	29844	5'UTR	65	extragenic	NA	5'UTR:65
hCoV-19/Morocco/HMIMV-39E/2020|EPI_ISL_2968039|2020-07-18	241	C	T	216	29844	5'UTR	241	extragenic	NA	5'UTR:241
hCoV-19/Morocco/HMIMV-39E/2020|EPI_ISL_2968039|2020-07-18	3037	C	T	3012	29844	NSP3	F106F	SNP_silent	Predicted phosphoesterase, papain-like proteinase	NSP3:F106F
hCoV-19/Morocco/HMIMV-39E/2020|EPI_ISL_2968039|2020-07-18	3528	A	C	3503	29844	NSP3	D270A	SNP	Predicted phosphoesterase, papain-like proteinase	NSP3:D270A
hCoV-19/Morocco/HMIMV-39E/2020|EPI_ISL_2968039|2020-07-18	4633	C	T	4608	29844	NSP3	G638G	SNP_silent	Predicted phosphoesterase, papain-like proteinase	NSP3:G638G
hCoV-19/Morocco/HMIMV-39E/2020|EPI_ISL_2968039|2020-07-18	6704	A	G	6679	29844	NSP3	N1329D	SNP	Predicted phosphoesterase, papain-like proteinase	NSP3:N1329D
hCoV-19/Morocco/HMIMV-39E/2020|EPI_ISL_2968039|2020-07-18	7259	A	G	7234	29844	NSP3	I1514V	SNP	Predicted phosphoesterase, papain-like proteinase	NSP3:I1514V
hCoV-19/Morocco/HMIMV-39E/2020|EPI_ISL_2968039|2020-07-18	10507	C	T	10482	29844	NSP5	N151N	SNP_silent	3C-like proteinase	NSP5:N151N
hCoV-19/Morocco/HMIMV-39E/2020|EPI_ISL_2968039|2020-07-18	14331	T	A	14306	29844	NSP12b	N288K	SNP	RNA-dependent RNA polymerase, post-ribosomal frameshift	NSP12b:N288K
hCoV-19/Morocco/HMIMV-39E/2020|EPI_ISL_2968039|2020-07-18	16755	A	G	16730	29844	NSP13	R173R	SNP_silent	Helicase	NSP13:R173R
hCoV-19/Morocco/HMIMV-39E/2020|EPI_ISL_2968039|2020-07-18	16975	G	T	16950	29844	NSP13	V247F	SNP	Helicase	NSP13:V247F
hCoV-19/Morocco/HMIMV-39E/2020|EPI_ISL_2968039|2020-07-18	19016	T	C	18991	29844	NSP14	F326S	SNP	3'-to-5' exonuclease	NSP14:F326S
hCoV-19/Morocco/HMIMV-39E/2020|EPI_ISL_2968039|2020-07-18	19137	A	C	19112	29844	NSP14	L366F	SNP	3'-to-5' exonuclease	NSP14:L366F
hCoV-19/Morocco/HMIMV-39E/2020|EPI_ISL_2968039|2020-07-18	19442	T	A	19417	29844	NSP14	L468Q	SNP	3'-to-5' exonuclease	NSP14:L468Q
hCoV-19/Morocco/HMIMV-39E/2020|EPI_ISL_2968039|2020-07-18	20557	G	A	20532	29844	NSP15	V313I	SNP	endoRNAse	NSP15:V313I
hCoV-19/Morocco/HMIMV-39E/2020|EPI_ISL_2968039|2020-07-18	22685	T	C	22660	29844	S	S375P	SNP	Spike	S:S375P
hCoV-19/Morocco/HMIMV-39E/2020|EPI_ISL_2968039|2020-07-18	23403	A	G	23378	29844	S	D614G	SNP	Spike	S:D614G
hCoV-19/Morocco/HMIMV-39E/2020|EPI_ISL_2968039|2020-07-18	23951	T	C	23926	29844	S	F797L	SNP	Spike	S:F797L
hCoV-19/Morocco/HMIMV-39E/2020|EPI_ISL_2968039|2020-07-18	25768	A	G	25743	29844	ORF3a	R126G	SNP	ORF3a protein	ORF3a:R126G
hCoV-19/Morocco/HMIMV-39E/2020|EPI_ISL_2968039|2020-07-18	28252	T	C	28227	29844	ORF8	F120S	SNP	ORF8 protein	ORF8:F120S
hCoV-19/Morocco/HMIMV-39E/2020|EPI_ISL_2968039|2020-07-18	29225	T	C	29200	29844	N	S318P	SNP	Nucleocapsid protein	N:S318P
hCoV-19/Morocco/HMIMV-39E/2020|EPI_ISL_2968039|2020-07-18	29734	G	C	29709	29844	3'UTR	29734	extragenic	NA	3'UTR:29734
hCoV-19/Egypt/NRC-5451NS/2020|EPI_ISL_8189550|2020-05-27	76	T	A	72	29899	5'UTR	76	extragenic	NA	5'UTR:76
hCoV-19/Egypt/NRC-5451NS/2020|EPI_ISL_8189550|2020-05-27	78	T	G	74	29899	5'UTR	78	extragenic	NA	5'UTR:78
hCoV-19/Egypt/NRC-5451NS/2020|EPI_ISL_8189550|2020-05-27	241	C	T	237	29899	5'UTR	241	extragenic	NA	5'UTR:241
hCoV-19/Egypt/NRC-5451NS/2020|EPI_ISL_8189550|2020-05-27	3037	C	T	3033	29899	NSP3	F106F	SNP_silent	Predicted phosphoesterase, papain-like proteinase	NSP3:F106F
hCoV-19/Egypt/NRC-5451NS/2020|EPI_ISL_8189550|2020-05-27	3164	G	T	3160	29899	NSP3	A149S	SNP	Predicted phosphoesterase, papain-like proteinase	NSP3:A149S
hCoV-19/Egypt/NRC-5451NS/2020|EPI_ISL_8189550|2020-05-27	4002	C	T	3998	29899	NSP3	T428I	SNP	Predicted phosphoesterase, papain-like proteinase	NSP3:T428I
hCoV-19/Egypt/NRC-5451NS/2020|EPI_ISL_8189550|2020-05-27	4420	A	G	4416	29899	NSP3	T567T	SNP_silent	Predicted phosphoesterase, papain-like proteinase	NSP3:T567T
hCoV-19/Egypt/NRC-5451NS/2020|EPI_ISL_8189550|2020-05-27	5879	A	G	5875	29899	NSP3	S1054G	SNP	Predicted phosphoesterase, papain-like proteinase	NSP3:S1054G
hCoV-19/Egypt/NRC-5451NS/2020|EPI_ISL_8189550|2020-05-27	10097	G	A	10093	29899	NSP5	G15S	SNP	3C-like proteinase	NSP5:G15S
hCoV-19/Egypt/NRC-5451NS/2020|EPI_ISL_8189550|2020-05-27	12534	C	T	12530	29899	NSP8	T148I	SNP	Non-Structural Protein 8	NSP8:T148I
hCoV-19/Egypt/NRC-5451NS/2020|EPI_ISL_8189550|2020-05-27	13536	C	T	13532	29899	NSP12b	Y23Y	SNP_silent	RNA-dependent RNA polymerase, post-ribosomal frameshift	NSP12b:Y23Y
hCoV-19/Egypt/NRC-5451NS/2020|EPI_ISL_8189550|2020-05-27	14408	C	T	14404	29899	NSP12b	P314L	SNP	RNA-dependent RNA polymerase, post-ribosomal frameshift	NSP12b:P314L
hCoV-19/Egypt/NRC-5451NS/2020|EPI_ISL_8189550|2020-05-27	23403	A	G	23399	29899	S	D614G	SNP	Spike	S:D614G
hCoV-19/Egypt/NRC-5451NS/2020|EPI_ISL_8189550|2020-05-27	23593	G	T	23589	29899	S	Q677H	SNP	Spike	S:Q677H
hCoV-19/Egypt/NRC-5451NS/2020|EPI_ISL_8189550|2020-05-27	23731	C	T	23727	29899	S	T723T	SNP_silent	Spike	S:T723T
hCoV-19/Egypt/NRC-5451NS/2020|EPI_ISL_8189550|2020-05-27	28846	C	T	28842	29899	N	R191R	SNP_silent	Nucleocapsid protein	N:R191R
hCoV-19/Egypt/NRC-5451NS/2020|EPI_ISL_8189550|2020-05-27	28881	GGG	AAC	28877	29899	N	RG203KR	SNP	Nucleocapsid protein	N:RG203KR
hCoV-19/Egypt/NRC-5451NS/2020|EPI_ISL_8189550|2020-05-27	28908	G	T	28904	29899	N	G212V	SNP	Nucleocapsid protein	N:G212V
hCoV-19/Egypt/NRC-5451NS/2020|EPI_ISL_8189550|2020-05-27	29402	G	T	29398	29899	N	D377Y	SNP	Nucleocapsid protein	N:D377Y
hCoV-19/Egypt/NRC-5794/2020|EPI_ISL_8189549|2020-06-14	76	T	A	75	29902	5'UTR	76	extragenic	NA	5'UTR:76
hCoV-19/Egypt/NRC-5794/2020|EPI_ISL_8189549|2020-06-14	78	T	G	77	29902	5'UTR	78	extragenic	NA	5'UTR:78
hCoV-19/Egypt/NRC-5794/2020|EPI_ISL_8189549|2020-06-14	241	C	T	240	29902	5'UTR	241	extragenic	NA	5'UTR:241
hCoV-19/Egypt/NRC-5794/2020|EPI_ISL_8189549|2020-06-14	3037	C	T	3036	29902	NSP3	F106F	SNP_silent	Predicted phosphoesterase, papain-like proteinase	NSP3:F106F
hCoV-19/Egypt/NRC-5794/2020|EPI_ISL_8189549|2020-06-14	4136	G	A	4135	29902	NSP3	V473I	SNP	Predicted phosphoesterase, papain-like proteinase	NSP3:V473I
hCoV-19/Egypt/NRC-5794/2020|EPI_ISL_8189549|2020-06-14	7948	C	T	7947	29902	NSP3	Y1743Y	SNP_silent	Predicted phosphoesterase, papain-like proteinase	NSP3:Y1743Y
hCoV-19/Egypt/NRC-5794/2020|EPI_ISL_8189549|2020-06-14	11224	C	T	11223	29902	NSP6	V84V	SNP_silent	Transmembrane protein	NSP6:V84V
hCoV-19/Egypt/NRC-5794/2020|EPI_ISL_8189549|2020-06-14	12295	C	A	12294	29902	NSP8	T68T	SNP_silent	Non-Structural Protein 8	NSP8:T68T
hCoV-19/Egypt/NRC-5794/2020|EPI_ISL_8189549|2020-06-14	14408	C	T	14407	29902	NSP12b	P314L	SNP	RNA-dependent RNA polymerase, post-ribosomal frameshift	NSP12b:P314L
hCoV-19/Egypt/NRC-5794/2020|EPI_ISL_8189549|2020-06-14	18115	C	T	18114	29902	NSP14	H26Y	SNP	3'-to-5' exonuclease	NSP14:H26Y
hCoV-19/Egypt/NRC-5794/2020|EPI_ISL_8189549|2020-06-14	20268	A	G	20267	29902	NSP15	L216L	SNP_silent	endoRNAse	NSP15:L216L
hCoV-19/Egypt/NRC-5794/2020|EPI_ISL_8189549|2020-06-14	21846	C	T	21845	29902	S	T95I	SNP	Spike	S:T95I
hCoV-19/Egypt/NRC-5794/2020|EPI_ISL_8189549|2020-06-14	22193	A	G	22192	29902	S	N211D	SNP	Spike	S:N211D
hCoV-19/Egypt/NRC-5794/2020|EPI_ISL_8189549|2020-06-14	23403	A	G	23402	29902	S	D614G	SNP	Spike	S:D614G
hCoV-19/Egypt/NRC-5794/2020|EPI_ISL_8189549|2020-06-14	28854	C	T	28853	29902	N	S194L	SNP	Nucleocapsid protein	N:S194L
hCoV-19/Egypt/NRC-5795/2020|EPI_ISL_8189548|2020-06-14	76	T	A	76	29903	5'UTR	76	extragenic	NA	5'UTR:76
hCoV-19/Egypt/NRC-5795/2020|EPI_ISL_8189548|2020-06-14	78	T	G	78	29903	5'UTR	78	extragenic	NA	5'UTR:78
hCoV-19/Egypt/NRC-5795/2020|EPI_ISL_8189548|2020-06-14	3037	C	T	3037	29903	NSP3	F106F	SNP_silent	Predicted phosphoesterase, papain-like proteinase	NSP3:F106F
hCoV-19/Egypt/NRC-5795/2020|EPI_ISL_8189548|2020-06-14	4002	C	T	4002	29903	NSP3	T428I	SNP	Predicted phosphoesterase, papain-like proteinase	NSP3:T428I
hCoV-19/Egypt/NRC-5795/2020|EPI_ISL_8189548|2020-06-14	8655	C	T	8655	29903	NSP4	S34F	SNP	Transmembrane protein	NSP4:S34F
[truncated: 40,685 more rows]
